# Supplementary material for: Methyl 6-bromo-7-meth­oxy-1,3-benzodioxole-5-carboxyl­ate
Source: Acta Crystallogr Sect E Struct Rep Online. 2008 Jul 5;64(Pt 8):o1417. doi: 10.1107/S1600536808019399 (PMC2962051; doi:10.1107/S1600536808019399)
Supplement: Supplementary file 2 [file e-64-o1417-Isup2.hkl]

# 
# h,k,l, Fc-squared, Fo-squared, sigma(Fo-squared) and status flag 
# 
data_I
_shelx_title ' 60108E in P-1' 
_shelx_refln_list_code          4 
_shelx_F_calc_maximum      115.96 
_exptl_crystal_F_000       288.00 
_reflns_d_resolution_high  0.7985 
 
loop_ 
 _symmetry_equiv_pos_as_xyz 
 'x, y, z' 
 '-x, -y, -z' 
 
_cell_length_a     7.6933 
_cell_length_b     8.0616 
_cell_length_c     9.7039 
_cell_angle_alpha 105.062 
_cell_angle_beta   91.667 
_cell_angle_gamma 113.457 
 
_shelx_F_squared_multiplier     1.000 
 
loop_ 
 _refln_index_h 
 _refln_index_k 
 _refln_index_l 
 _refln_F_squared_calc 
 _refln_F_squared_meas 
 _refln_F_squared_sigma 
 _refln_observed_status 
   1   0   0      639.09      702.46     16.86 o 
   2   0   0    11189.69    12330.76    229.19 o 
   3   0   0      278.98      299.97      5.85 o 
   4   0   0      297.22      296.21      6.12 o 
   5   0   0       41.99       38.66      3.37 o 
   6   0   0      126.37      128.33      6.86 o 
   7   0   0       13.94       11.73      2.53 o 
   8   0   0        0.15       -1.06      2.39 o 
  -9   1   0        6.18        6.33      3.07 o 
  -8   1   0        0.07       -2.27      2.27 o 
  -7   1   0       14.21       18.83      2.90 o 
  -6   1   0       61.33       77.31      7.65 o 
  -5   1   0      209.93      223.26      5.14 o 
  -4   1   0      177.70      193.57      4.40 o 
  -3   1   0     1644.25     1780.90     30.73 o 
  -2   1   0     4743.67     5017.25     99.08 o 
  -1   1   0      718.39      829.01     19.48 o 
   0   1   0     3965.43     3440.84     80.17 o 
   1   1   0      768.96      783.49     20.94 o 
   2   1   0      203.33      205.48      4.10 o 
   3   1   0      523.28      542.83      9.99 o 
   4   1   0      662.12      708.87     13.11 o 
   5   1   0      104.76      118.35      3.61 o 
   6   1   0        0.11       -1.85      1.85 o 
   7   1   0       34.74       37.81      3.35 o 
   8   1   0       16.83       15.51      2.85 o 
  -9   2   0        9.43        4.76      2.95 o 
  -8   2   0       19.39       20.80      3.04 o 
  -7   2   0       25.78       33.03      3.29 o 
  -6   2   0      270.18      289.62      9.94 o 
  -5   2   0      179.12      174.37      4.42 o 
  -4   2   0      124.61      131.05      2.63 o 
  -3   2   0      267.94      249.51      4.64 o 
  -2   2   0     3852.44     4070.71     93.54 o 
  -1   2   0      958.55      902.20     21.09 o 
   0   2   0        8.13        8.52      0.83 o 
   1   2   0      782.05      773.02     30.95 o 
   2   2   0     1094.82     1167.67     20.43 o 
   3   2   0       27.45       29.26      1.65 o 
   4   2   0      255.29      267.27      5.86 o 
   5   2   0       96.13      102.70      3.48 o 
   6   2   0        0.73        2.75      2.16 o 
   7   2   0        0.88        1.09      2.13 o 
  -9   3   0       10.89       11.27      3.11 o 
  -8   3   0       39.62       35.89      3.63 o 
  -7   3   0       19.03       17.82      1.95 o 
  -6   3   0       64.28       61.01      3.42 o 
  -5   3   0      644.78      611.23     15.48 o 
  -4   3   0      243.21      250.04      4.88 o 
  -3   3   0       89.19       86.49      3.19 o 
  -2   3   0     3028.33     2967.70     68.41 o 
  -1   3   0     3934.29     3676.41     84.63 o 
   0   3   0      218.97      215.09      8.76 o 
   1   3   0     2176.64     2134.16     36.76 o 
   2   3   0      220.22      208.15      4.57 o 
   3   3   0       95.19       85.33      2.78 o 
   4   3   0       23.16       25.70      1.90 o 
   5   3   0       62.03       61.92      7.56 o 
   6   3   0       45.49       41.56      3.45 o 
  -9   4   0        1.05        0.01      2.87 o 
  -8   4   0       25.77       21.52      3.10 o 
  -7   4   0       84.84       83.81      4.36 o 
  -6   4   0        8.80        7.24      2.04 o 
  -5   4   0       64.94       64.80      2.18 o 
  -4   4   0      854.17      905.61     21.97 o 
  -3   4   0      811.47      794.88     19.20 o 
  -2   4   0      780.29      776.47     18.70 o 
  -1   4   0     1059.97      960.48     19.03 o 
   0   4   0       14.58        7.26      1.08 o 
   1   4   0        7.91       11.52      2.56 o 
   2   4   0      118.67       97.29      3.02 o 
   3   4   0      336.40      350.51     15.59 o 
   4   4   0       22.41       24.51      2.07 o 
  -9   5   0        0.05       -0.38      2.84 o 
  -8   5   0        8.96       12.25      2.71 o 
  -7   5   0       47.80       40.36      3.36 o 
  -6   5   0      177.91      159.71      5.73 o 
  -5   5   0        7.78        9.89      1.91 o 
  -4   5   0     1069.74      986.66     23.91 o 
  -3   5   0      660.10      615.19     15.39 o 
  -2   5   0       40.82       34.58      2.40 o 
  -1   5   0      326.71      295.49      6.31 o 
   0   5   0      915.82      803.05     15.00 o 
   1   5   0      105.36       90.03      3.05 o 
   2   5   0        8.65        9.85      1.51 o 
   3   5   0       62.67       67.21      5.08 o 
   4   5   0       65.42       81.13      6.29 o 
  -9   6   0        3.46        2.07      2.62 o 
  -8   6   0        1.30        2.27      2.38 o 
  -7   6   0       35.14       37.90      3.39 o 
  -6   6   0       78.09       80.03      3.02 o 
  -5   6   0       27.36       24.92      2.33 o 
  -4   6   0       27.59       30.21      2.55 o 
  -3   6   0      539.66      512.05     13.42 o 
  -2   6   0      350.06      335.48     10.79 o 
  -1   6   0      124.00      122.36      3.85 o 
   0   6   0      305.42      278.58      6.49 o 
   1   6   0      212.51      165.99     12.43 o 
   2   6   0       28.64       26.15      3.50 o 
   3   6   0       90.20       97.94      6.81 o 
  -8   7   0       36.49       35.61      2.61 o 
  -7   7   0        0.06       -2.32      2.32 o 
  -6   7   0       60.94       66.07      3.84 o 
  -5   7   0       72.06       76.90      4.16 o 
  -4   7   0      248.12      239.56      7.68 o 
  -3   7   0       30.51       39.45      2.57 o 
  -2   7   0      890.27      882.69     16.87 o 
  -1   7   0      143.10      140.84      4.56 o 
   0   7   0      106.45       98.72      6.11 o 
   1   7   0      195.05      167.51      7.59 o 
   2   7   0       20.22       25.76      4.47 o 
   3   7   0       14.05       19.93      4.32 o 
  -8   8   0        5.93       10.64      3.19 o 
  -7   8   0        0.25        0.58      2.46 o 
  -6   8   0        0.67        2.72      2.45 o 
  -5   8   0      112.96      126.40      5.60 o 
  -4   8   0      132.96      136.06      4.58 o 
  -3   8   0       21.31       25.27      2.62 o 
  -2   8   0      103.88      109.08      7.08 o 
  -1   8   0      115.45      119.42      7.18 o 
   0   8   0       18.39       18.16      4.11 o 
   1   8   0       30.15       35.71      4.72 o 
  -7   9   0        2.81        0.52      2.59 o 
  -6   9   0        0.01        0.41      2.35 o 
  -5   9   0       10.30        6.31      7.49 o 
  -4   9   0       45.98       59.97      6.23 o 
  -3   9   0        6.83        6.71      4.61 o 
  -2   9   0       18.41       16.70      4.45 o 
  -1   9   0       21.96       28.78      5.01 o 
   0  -9   1        6.46       -1.80      3.65 o 
   1  -9   1       42.37       36.61      5.00 o 
   2  -9   1      119.49      133.29      8.43 o 
   3  -9   1        7.88       10.35      2.51 o 
   4  -9   1       22.81       33.65      5.77 o 
   5  -9   1       15.55       17.86      3.19 o 
   6  -9   1       23.36       25.46      3.55 o 
   7  -9   1        1.54       -1.12      2.33 o 
  -1  -8   1       48.36       48.83      5.30 o 
   1  -8   1       12.75       10.62      2.27 o 
   2  -8   1       90.77      101.64      4.38 o 
   3  -8   1      386.30      396.34      9.18 o 
   4  -8   1       88.70       89.31      4.79 o 
   5  -8   1      108.42      110.84      5.30 o 
   6  -8   1      196.88      182.86      6.97 o 
   7  -8   1        5.00        4.53      2.74 o 
   8  -8   1        8.83       10.30      3.11 o 
  -3  -7   1        2.93        5.20      3.97 o 
  -2  -7   1        7.83        5.42      3.19 o 
  -1  -7   1        7.18        3.69      1.84 o 
   0  -7   1      356.97      359.96      8.37 o 
   1  -7   1      207.71      191.41      5.47 o 
   2  -7   1      139.81      140.56      4.62 o 
   3  -7   1      214.85      198.14      6.88 o 
   4  -7   1      200.61      188.60      6.59 o 
   5  -7   1        0.04       -0.91      2.06 o 
   6  -7   1      191.92      175.78      6.43 o 
   7  -7   1       25.03       25.40      2.98 o 
   8  -7   1        0.44       -2.22      2.22 o 
  -3  -6   1       61.29       65.24      3.35 o 
  -2  -6   1      157.90      144.26      4.52 o 
  -1  -6   1        5.35        2.76      1.59 o 
   0  -6   1      483.88      443.93      9.38 o 
   1  -6   1      337.45      319.93      7.17 o 
   2  -6   1      142.38      136.62      5.17 o 
   3  -6   1       87.12       79.29      3.84 o 
   4  -6   1      498.76      468.94     12.47 o 
   5  -6   1       62.35       59.62      3.49 o 
   6  -6   1        0.77        3.08      1.94 o 
   7  -6   1       40.61       39.77      3.75 o 
   8  -6   1       35.59       32.96      3.56 o 
   9  -6   1        0.25        0.58      2.53 o 
  -4  -5   1        0.06       -0.26      2.04 o 
  -3  -5   1       65.02       65.06      3.10 o 
  -2  -5   1      295.89      268.94      6.21 o 
  -1  -5   1      111.91      100.20      3.37 o 
   0  -5   1      333.03      309.91     10.01 o 
   1  -5   1     1066.44      976.94     24.03 o 
   2  -5   1      268.55      232.78      6.84 o 
   3  -5   1        1.84        1.87      1.30 o 
   4  -5   1      264.41      216.05      6.43 o 
   5  -5   1      604.16      608.69     15.73 o 
   6  -5   1       63.58       66.40      3.63 o 
   7  -5   1       68.41       52.45      3.61 o 
   8  -5   1       52.36       49.33      4.07 o 
   9  -5   1        1.32        2.38      2.95 o 
  -6  -4   1       27.04       33.66      3.42 o 
  -5  -4   1       62.99       62.71      3.91 o 
  -4  -4   1      106.92      105.04      3.65 o 
  -3  -4   1        9.20        8.96      1.57 o 
  -2  -4   1      782.06      722.46     13.47 o 
  -1  -4   1      426.16      353.63      7.24 o 
   0  -4   1      101.65      114.38      3.22 o 
   1  -4   1       30.85       28.49      2.03 o 
   2  -4   1       51.96       36.57      2.13 o 
   3  -4   1      685.79      665.67     16.31 o 
   4  -4   1       18.03       23.88      1.97 o 
   5  -4   1      537.08      503.36     13.12 o 
   6  -4   1      223.69      229.99      7.33 o 
   7  -4   1        0.42        1.01      2.04 o 
   8  -4   1       39.58       38.20      3.56 o 
   9  -4   1        9.62       13.61      3.08 o 
  -7  -3   1        6.05        3.94      2.55 o 
  -6  -3   1        8.34        7.39      2.51 o 
  -5  -3   1       88.81       88.99      4.21 o 
  -4  -3   1      127.34      133.42      8.94 o 
  -3  -3   1      136.88      143.44      3.77 o 
  -2  -3   1      544.14      534.58     10.02 o 
  -1  -3   1     2907.27     2665.97     45.89 o 
   0  -3   1      374.34      332.27      8.94 o 
   1  -3   1        2.81        2.51      0.93 o 
   2  -3   1      742.91      745.83     17.83 o 
   3  -3   1     2583.91     2628.65     60.90 o 
   4  -3   1      222.21      208.47      5.16 o 
   5  -3   1      323.94      319.44      8.97 o 
   6  -3   1      160.61      149.72      5.27 o 
   7  -3   1       12.86       16.03      2.17 o 
   8  -3   1        0.31        5.71      2.48 o 
   9  -3   1        4.58       12.37      3.26 o 
  -7  -2   1       19.70       20.30      3.10 o 
  -6  -2   1       72.57       73.67      4.24 o 
  -5  -2   1        0.26        0.32      1.90 o 
  -4  -2   1      558.64      570.98     10.90 o 
  -3  -2   1      466.99      501.15      9.46 o 
  -2  -2   1        0.89        1.29      0.70 o 
  -1  -2   1      577.36      533.22      9.64 o 
   0  -2   1     6899.17     6284.27    144.72 o 
   1  -2   1       65.74       53.00      1.87 o 
   2  -2   1     4699.74     4862.18     82.48 o 
   3  -2   1      620.36      627.63     11.46 o 
   4  -2   1      385.09      414.41     22.61 o 
   5  -2   1       37.07       42.62      2.29 o 
   6  -2   1      404.08      379.50      8.13 o 
   7  -2   1      117.36      120.57      4.10 o 
   8  -2   1        3.20        1.16      2.33 o 
   9  -2   1        3.15        0.68      2.68 o 
  -8  -1   1        7.29       13.05      3.06 o 
  -7  -1   1       70.57       72.28      4.19 o 
  -6  -1   1       35.63       36.65      3.36 o 
  -5  -1   1        9.36        8.50      1.38 o 
  -4  -1   1        3.14        4.87      1.11 o 
  -3  -1   1     1638.23     1690.63     29.28 o 
  -2  -1   1     3120.37     3278.94    104.70 o 
   0  -1   1       19.20       18.87      1.03 o 
   1  -1   1     1023.44     1108.95     19.10 o 
   2  -1   1    13446.33    14214.53    302.39 o 
   3  -1   1      618.60      651.60     11.83 o 
   4  -1   1     5427.04     5776.13     98.43 o 
   5  -1   1        3.52        5.45      1.43 o 
   6  -1   1      324.57      323.77      7.28 o 
   7  -1   1       34.54       38.75      2.76 o 
   8  -1   1        1.66        5.13      2.48 o 
  -8   0   1        0.63        1.93      2.71 o 
  -7   0   1        4.18        5.45      2.52 o 
  -6   0   1       97.96       99.62      4.46 o 
  -5   0   1       30.58       26.67      1.72 o 
  -4   0   1        0.95        2.87      1.27 o 
  -3   0   1      240.61      241.98      4.82 o 
  -2   0   1     1645.99     1561.23     38.28 o 
  -1   0   1      711.42      864.36     20.23 o 
   0   0   1      127.05      118.90      3.03 o 
   1   0   1     4978.07     5650.83    131.03 o 
   2   0   1     9589.96    10086.40    172.26 o 
   3   0   1      228.76      280.35      7.36 o 
   4   0   1     2022.37     2132.92     40.07 o 
   5   0   1      104.10      104.69      3.43 o 
   6   0   1        6.62        1.97      1.56 o 
   7   0   1        0.50       -1.96      1.96 o 
   8   0   1        2.40        1.23      2.52 o 
  -9   1   1        5.79        6.17      3.08 o 
  -8   1   1       36.99       39.16      3.88 o 
  -7   1   1        5.54        1.98      2.20 o 
  -6   1   1       27.36       31.79      2.84 o 
  -5   1   1      693.55      697.99     12.96 o 
  -4   1   1      596.78      631.06      9.47 o 
  -3   1   1     1017.18     1033.45     14.80 o 
  -2   1   1      435.11      421.84      7.43 o 
  -1   1   1      146.94      157.97      4.00 o 
   0   1   1     1017.92      937.40     34.53 o 
   1   1   1     2438.97     2681.81     45.66 o 
   2   1   1     1766.40     1859.84     31.94 o 
   3   1   1       28.23       43.56      5.09 o 
   4   1   1       43.24       43.79      2.18 o 
   5   1   1      120.23      115.85      5.66 o 
   6   1   1      116.40      138.53      4.33 o 
   7   1   1        1.15       -1.97      2.16 o 
   8   1   1       12.45       10.83      2.72 o 
  -9   2   1        0.29        0.74      2.62 o 
  -8   2   1       27.09       25.46      3.48 o 
  -7   2   1      101.67       89.14      4.72 o 
  -6   2   1        0.08        2.11      1.94 o 
  -5   2   1      629.41      607.20     11.17 o 
  -4   2   1     1550.86     1545.90     26.31 o 
  -3   2   1      337.81      384.34      6.99 o 
  -2   2   1     1335.27     1432.43     33.37 o 
  -1   2   1     3158.67     3012.32     51.25 o 
   0   2   1     2093.77     1800.24     38.34 o 
   1   2   1      217.03      235.43      4.58 o 
   2   2   1     1049.41     1121.26     19.69 o 
   3   2   1     1378.38     1488.66     26.12 o 
   4   2   1       10.08       12.41      1.77 o 
   5   2   1      156.98      164.86      4.55 o 
   6   2   1        6.66       10.48      1.89 o 
  -9   3   1        9.16        2.61      2.88 o 
  -8   3   1       28.89       28.66      3.23 o 
  -7   3   1       96.81       98.42      4.68 o 
  -6   3   1       69.59       79.19      4.13 o 
  -5   3   1       21.97       23.89      2.93 o 
  -4   3   1     1109.27     1134.01     19.49 o 
  -3   3   1      477.92      494.47     12.30 o 
  -2   3   1      185.61      187.44      3.58 o 
  -1   3   1      676.37      584.15     10.47 o 
   0   3   1     2624.12     2280.59    112.53 o 
   1   3   1      252.87      240.47      4.87 o 
   2   3   1      983.03     1037.96     18.45 o 
   3   3   1      372.32      363.67      8.19 o 
   4   3   1       15.36       20.62      1.82 o 
   5   3   1        1.49        2.69      1.94 o 
  -9   4   1        5.53        6.01      2.72 o 
  -8   4   1        7.60        8.30      2.61 o 
  -7   4   1       78.78       77.35      4.16 o 
  -6   4   1      206.41      198.72      6.73 o 
  -5   4   1       78.72       72.37      2.42 o 
  -4   4   1      136.22      136.74      4.56 o 
  -3   4   1      828.13      764.61     13.09 o 
  -2   4   1      969.60      953.89     16.93 o 
  -1   4   1       23.20       26.01      1.51 o 
   0   4   1     1049.43      890.98     24.00 o 
   1   4   1      281.75      250.52      5.32 o 
   2   4   1        8.77        7.97      1.27 o 
   3   4   1       83.91       81.38      2.93 o 
   4   4   1       52.28       52.55      5.40 o 
   5   4   1        6.66        9.88      3.81 o 
  -9   5   1        8.45        8.69      3.00 o 
  -8   5   1       40.72       36.39      3.53 o 
  -7   5   1       10.17       16.89      2.82 o 
  -6   5   1      395.30      371.05     10.51 o 
  -5   5   1      152.00      140.59      5.14 o 
  -4   5   1       18.14       21.03      2.01 o 
  -3   5   1      399.61      374.85      9.89 o 
  -2   5   1     1462.04     1432.30     25.28 o 
  -1   5   1      200.98      184.36      4.51 o 
   0   5   1      371.66      296.14     20.50 o 
   1   5   1      560.04      498.64      9.71 o 
   2   5   1       92.87      100.88      5.50 o 
   3   5   1        2.83       -0.38      2.79 o 
   4   5   1       26.49       34.09      4.81 o 
  -9   6   1       91.72       90.47      5.27 o 
  -8   6   1       12.48       15.70      2.94 o 
  -7   6   1       59.12       53.77      4.01 o 
  -6   6   1        2.61       -1.96      1.96 o 
  -5   6   1       54.72       60.66      3.49 o 
  -4   6   1      226.95      228.65      7.02 o 
  -3   6   1       86.04       84.61      3.05 o 
  -2   6   1       89.93      101.12      5.67 o 
  -1   6   1      112.37      107.54      3.58 o 
   0   6   1      204.90      171.44      6.97 o 
   1   6   1      138.14      122.04      6.40 o 
   2   6   1      319.63      296.47     10.77 o 
   3   6   1       12.96       15.03      3.97 o 
   4   6   1       15.45       15.77      4.52 o 
  -8   7   1        0.57       -1.94      2.68 o 
  -7   7   1        9.06        7.59      2.72 o 
  -6   7   1        1.20        0.49      2.11 o 
  -5   7   1       93.72       90.38      4.46 o 
  -4   7   1       78.59       79.75      3.33 o 
  -3   7   1       50.40       56.92      3.01 o 
  -2   7   1        3.30        1.35      3.19 o 
  -1   7   1      219.10      191.93      8.12 o 
   0   7   1      140.03      133.84      6.53 o 
   1   7   1        0.38        3.43      3.48 o 
   2   7   1       49.63       54.63      5.26 o 
  -8   8   1        1.94       -2.58      2.58 o 
  -7   8   1       85.73       84.63      4.92 o 
  -6   8   1       12.34       11.56      2.77 o 
  -5   8   1      142.64      153.91      5.03 o 
  -4   8   1       79.56       82.97      6.88 o 
  -3   8   1        7.72       12.19      4.24 o 
  -2   8   1        1.25       -3.19      3.19 o 
  -1   8   1       73.32       74.90      5.72 o 
   0   8   1       87.31       81.62      6.30 o 
   1   8   1        0.12        1.51      3.46 o 
  -6   9   1       26.21       35.54      5.92 o 
  -5   9   1       24.74       34.35      5.37 o 
  -4   9   1       21.92       24.89      5.30 o 
  -3   9   1       85.06      106.48      7.59 o 
  -2   9   1       11.53       16.91      4.16 o 
   4 -10   2        5.95        6.46      2.66 o 
   0  -9   2       63.67       58.71      6.05 o 
   1  -9   2       54.67       64.05      5.08 o 
   2  -9   2       39.99       41.13      3.50 o 
   3  -9   2       91.36      100.66      4.74 o 
   4  -9   2       19.65       18.72      3.35 o 
   5  -9   2        6.45        5.56      2.77 o 
   6  -9   2       11.55       14.66      2.93 o 
   7  -9   2       44.80       39.30      3.74 o 
  -2  -8   2       21.05       11.79      3.72 o 
  -1  -8   2       24.11       20.80      2.66 o 
   0  -8   2      107.85      110.50      4.59 o 
   1  -8   2       10.83       11.88      2.46 o 
   2  -8   2       21.21       19.68      4.03 o 
   3  -8   2        8.80       12.14      2.93 o 
   4  -8   2      334.24      325.35     10.21 o 
   5  -8   2       72.15       72.13      4.33 o 
   6  -8   2       17.01       19.43      2.87 o 
   7  -8   2       56.23       49.21      3.98 o 
   8  -8   2       28.62       29.34      3.74 o 
  -2  -7   2      134.26      123.58      4.54 o 
  -1  -7   2        2.60        4.49      1.93 o 
   0  -7   2       40.27       44.05      3.27 o 
   1  -7   2      124.19      127.94      4.44 o 
   2  -7   2      283.68      269.48      8.79 o 
   3  -7   2        3.61        0.16      2.07 o 
   4  -7   2      313.45      297.51      9.02 o 
   5  -7   2      118.31      113.38      5.01 o 
   6  -7   2        0.23       -0.85      1.91 o 
   7  -7   2       43.59       41.66      3.79 o 
   8  -7   2       13.86       17.86      3.32 o 
  -4  -6   2       47.04       38.85      3.72 o 
  -3  -6   2       19.75       16.64      3.03 o 
  -2  -6   2      344.21      298.66      7.11 o 
  -1  -6   2      121.14      106.68      3.76 o 
   0  -6   2        3.38        4.24      1.68 o 
   1  -6   2      203.27      187.76      6.76 o 
   2  -6   2      959.82      836.35     21.14 o 
   3  -6   2      152.54      151.44      5.37 o 
   4  -6   2       81.98       75.19      3.84 o 
   5  -6   2      218.91      192.39      6.40 o 
   6  -6   2       96.43       90.89      4.20 o 
   7  -6   2        0.03       -1.09      2.03 o 
   8  -6   2       18.54       23.74      3.36 o 
   9  -6   2       10.11        4.62      3.01 o 
  -5  -5   2       27.35       31.87      3.49 o 
  -4  -5   2      200.01      204.61      7.52 o 
  -3  -5   2        5.35        3.84      1.65 o 
  -2  -5   2      167.54      155.00      5.11 o 
  -1  -5   2      543.93      471.12      9.59 o 
   0  -5   2      197.84      188.50      4.75 o 
   1  -5   2      332.67      307.58      8.88 o 
   2  -5   2     1232.41     1191.51     28.72 o 
   3  -5   2      283.68      243.12      7.11 o 
   4  -5   2       62.95       63.30      3.29 o 
   5  -5   2      125.57      108.11      4.45 o 
   6  -5   2       52.84       57.38      3.74 o 
   7  -5   2       46.55       54.31      3.61 o 
   8  -5   2        1.38        3.10      2.42 o 
   9  -5   2       16.91       11.53      3.06 o 
  -6  -4   2       41.00       35.44      3.61 o 
  -5  -4   2       23.96       31.44      3.36 o 
  -4  -4   2      519.49      525.99     14.50 o 
  -3  -4   2      343.49      315.84     14.39 o 
  -2  -4   2      117.55      108.58      3.31 o 
  -1  -4   2      455.63      384.21      7.81 o 
   0  -4   2     1479.07     1323.78     32.02 o 
   1  -4   2      521.69      500.46     12.87 o 
   2  -4   2     1506.46     1520.65     35.86 o 
   3  -4   2      517.05      481.87     12.18 o 
   4  -4   2       23.62       27.72      2.19 o 
   5  -4   2       43.94       56.35      3.33 o 
   6  -4   2       29.88       35.54      2.44 o 
   7  -4   2      155.31      152.09      4.68 o 
   8  -4   2        1.66        3.16      1.98 o 
   9  -4   2       12.08       16.28      3.16 o 
  -7  -3   2       17.14       17.64      3.19 o 
  -6  -3   2       26.67       33.67      3.52 o 
  -5  -3   2        0.17        1.68      2.22 o 
  -4  -3   2       74.22       75.55      3.91 o 
  -3  -3   2      437.53      461.95      9.10 o 
  -2  -3   2      716.82      677.94     12.48 o 
  -1  -3   2      172.75      161.51      3.82 o 
   0  -3   2     5108.28     4883.21    112.76 o 
   1  -3   2     1891.74     1813.93     42.40 o 
   2  -3   2       45.04       49.76      2.32 o 
   3  -3   2     1039.97     1034.55     18.45 o 
   4  -3   2     2243.20     2245.58     52.45 o 
   5  -3   2       29.21       27.76      2.01 o 
   6  -3   2      157.36      142.30      6.89 o 
   7  -3   2       25.41       22.67      2.30 o 
   8  -3   2       15.65       15.84      2.40 o 
   9  -3   2        0.66        0.28      2.61 o 
  -7  -2   2        4.03        6.65      2.81 o 
  -6  -2   2      172.49      180.78      6.84 o 
  -5  -2   2      255.10      261.76      8.28 o 
  -4  -2   2       58.58       65.88      3.45 o 
  -3  -2   2      256.03      251.76      5.27 o 
  -2  -2   2      373.43      337.45      6.63 o 
  -1  -2   2      714.12      684.99     12.26 o 
   0  -2   2      188.64      172.13      5.10 o 
   1  -2   2     2948.88     2908.26     57.76 o 
   2  -2   2      387.54      376.34      7.12 o 
   3  -2   2      432.91      480.43      9.09 o 
   4  -2   2      166.34      157.88      4.01 o 
   5  -2   2      241.58      237.21      5.55 o 
   6  -2   2      186.15      190.52      8.39 o 
   7  -2   2       36.61       39.99      2.64 o 
   8  -2   2      131.18      114.99      5.59 o 
   9  -2   2        3.30        3.90      2.65 o 
  -8  -1   2       48.53       40.74      3.94 o 
  -7  -1   2        9.85       15.90      2.79 o 
  -6  -1   2      208.67      210.58      7.21 o 
  -5  -1   2      254.92      266.23      8.24 o 
  -4  -1   2       62.79       61.14      2.26 o 
  -3  -1   2     1041.21     1076.39     18.90 o 
  -2  -1   2     1216.24     1265.39     36.94 o 
  -1  -1   2       20.94       29.94      1.79 o 
   0  -1   2     1637.60     1662.12     28.15 o 
   1  -1   2      193.54      214.45      4.42 o 
   2  -1   2     1886.17     2015.20     34.58 o 
   3  -1   2      263.89      305.89      7.56 o 
   4  -1   2      221.55      240.51     21.17 o 
   5  -1   2      367.42      393.57     10.10 o 
   6  -1   2      588.60      584.65     11.64 o 
   7  -1   2       33.57       34.20      2.61 o 
   8  -1   2      111.67      104.67      5.31 o 
  -8   0   2       22.98       20.17      3.24 o 
  -7   0   2       24.19       26.04      3.20 o 
  -6   0   2        0.70        3.69      2.06 o 
  -5   0   2      436.75      422.29     11.53 o 
  -4   0   2      296.67      288.19      6.04 o 
  -3   0   2       24.70       20.43      3.11 o 
  -2   0   2     1088.53     1155.94     27.18 o 
  -1   0   2     5703.07     6121.77    102.30 o 
   0   0   2      154.34      147.14      2.36 o 
   1   0   2     2545.71     2867.17     48.85 o 
   2   0   2      607.33      600.27     10.77 o 
   3   0   2     1480.49     1583.33     27.55 o 
   4   0   2      157.42      175.10      4.26 o 
   5   0   2      662.80      709.77     13.46 o 
   6   0   2      114.72      117.55      4.02 o 
   7   0   2       11.55        5.89      2.00 o 
   8   0   2        0.09        3.10      2.52 o 
  -9   1   2        1.51        2.48      2.82 o 
  -8   1   2       11.58       18.17      3.39 o 
  -7   1   2       79.07       80.08      4.69 o 
  -6   1   2      138.53      144.54      5.53 o 
  -5   1   2       67.39       66.82      3.66 o 
  -4   1   2      990.74     1013.73     21.56 o 
  -3   1   2     1510.55     1628.13     27.60 o 
  -2   1   2      314.55      357.70      6.49 o 
  -1   1   2     2111.98     2159.61     67.06 o 
   0   1   2     2834.77     2915.25     73.71 o 
   1   1   2        4.22        8.60      1.56 o 
   2   1   2      373.48      421.22      7.80 o 
   3   1   2      372.54      384.42      7.46 o 
   4   1   2      131.20      146.24      5.40 o 
   5   1   2        0.38        1.36      1.46 o 
   6   1   2      101.94      116.05      4.09 o 
   7   1   2       34.87       35.23      5.18 o 
  -9   2   2        1.50       -0.22      2.82 o 
  -8   2   2        2.55       -0.51      2.61 o 
  -7   2   2       22.41       22.20      2.79 o 
  -6   2   2      232.83      219.11      7.18 o 
  -5   2   2       32.35       37.48      2.29 o 
  -4   2   2      685.33      746.55     13.28 o 
  -3   2   2     2285.35     2400.24     40.28 o 
  -2   2   2     1140.68     1177.78     45.38 o 
  -1   2   2      683.88      635.58     11.16 o 
   0   2   2     3575.78     3356.46    196.54 o 
   1   2   2      915.99      927.16     17.57 o 
   2   2   2       24.41       27.67      1.99 o 
   3   2   2      219.48      229.12      5.03 o 
   4   2   2      424.18      464.03      9.27 o 
   5   2   2       19.44       22.05      2.00 o 
   6   2   2       41.87       43.65      5.11 o 
  -9   3   2       11.78       14.48      3.20 o 
  -8   3   2       63.74       61.07      4.46 o 
  -7   3   2        5.06        6.82      2.27 o 
  -6   3   2      544.77      548.59     14.57 o 
  -5   3   2      206.53      206.57      4.66 o 
  -4   3   2      171.77      174.64      3.91 o 
  -3   3   2      426.13      460.29     11.54 o 
  -2   3   2     1120.33     1105.99     23.40 o 
  -1   3   2       10.58       13.26      1.98 o 
   0   3   2     1483.08     1321.33     23.01 o 
   1   3   2      835.02      803.31     24.39 o 
   2   3   2      102.90      101.27      3.02 o 
   3   3   2       61.05       61.53      2.45 o 
   4   3   2      239.12      250.09      9.72 o 
   5   3   2       24.83       32.41      4.62 o 
   6   3   2        3.22        0.52      4.14 o 
  -9   4   2       21.11       19.06      3.26 o 
  -8   4   2       60.79       51.34      3.94 o 
  -7   4   2       21.34       26.01      3.07 o 
  -6   4   2       82.58       99.29      4.39 o 
  -5   4   2      136.60      140.62      3.68 o 
  -4   4   2     1016.04     1046.85     25.21 o 
  -3   4   2       31.09       31.86      2.70 o 
  -2   4   2     2180.10     2122.81     36.56 o 
  -1   4   2      376.52      340.61      6.70 o 
   0   4   2       52.59       48.24      1.98 o 
   1   4   2      190.41      172.63      3.96 o 
   2   4   2      639.54      660.60     19.13 o 
   3   4   2        4.44        6.27      2.85 o 
   4   4   2       79.86       78.06      6.52 o 
   5   4   2       13.69       15.18      4.42 o 
  -9   5   2        5.52        6.99      3.27 o 
  -8   5   2       11.67       10.17      2.78 o 
  -7   5   2      170.67      162.18      6.37 o 
  -6   5   2       13.65       14.44      2.51 o 
  -5   5   2      784.81      818.44     20.42 o 
  -4   5   2       94.69      100.75      3.92 o 
  -3   5   2       79.97       78.76      3.66 o 
  -2   5   2       81.64       70.91      2.51 o 
  -1   5   2      675.89      584.30     11.08 o 
   0   5   2      202.13      178.98      6.69 o 
   1   5   2       82.41       76.41      4.74 o 
   2   5   2       72.95       75.04      5.69 o 
   3   5   2       72.44       78.03      5.82 o 
   4   5   2       15.31       22.69      4.71 o 
  -9   6   2        6.27        2.72      2.97 o 
  -8   6   2       91.16       97.10      5.17 o 
  -7   6   2      207.77      203.34      7.31 o 
  -6   6   2        7.97        9.25      2.29 o 
  -5   6   2      323.08      311.75      9.09 o 
  -4   6   2       36.82       37.96      2.38 o 
  -3   6   2        5.12        7.56      1.56 o 
  -2   6   2        1.78        1.97      2.64 o 
  -1   6   2       51.18       48.01      4.46 o 
   0   6   2       77.53       66.30      4.62 o 
   1   6   2        9.07       11.01      3.35 o 
   2   6   2        5.34        6.59      3.37 o 
   3   6   2       29.14       35.81      4.74 o 
  -8   7   2       31.19       40.36      4.14 o 
  -7   7   2       91.30       99.39      5.03 o 
  -6   7   2        2.68        4.89      2.32 o 
  -5   7   2       18.15       19.14      2.40 o 
  -4   7   2       39.09       51.66      5.07 o 
  -3   7   2      699.65      689.22     20.32 o 
  -2   7   2       20.62       24.94      3.82 o 
  -1   7   2      185.61      166.95      7.34 o 
   0   7   2       21.90       23.52      3.92 o 
   1   7   2       30.42       33.54      4.36 o 
   2   7   2        8.08       12.14      4.37 o 
  -7   8   2        3.04        1.21      1.97 o 
  -6   8   2       69.29       78.90      6.23 o 
  -5   8   2       33.17       42.59      5.23 o 
  -4   8   2       18.66       26.11      4.42 o 
  -3   8   2       77.93       70.08      5.76 o 
  -2   8   2       68.69       64.00      5.42 o 
  -1   8   2        2.95        3.68      3.77 o 
   0   8   2       43.21       49.40      5.10 o 
  -5   9   2        5.55        7.50      4.81 o 
  -4   9   2       42.77       59.56      6.20 o 
  -3   9   2        0.57        3.59      4.11 o 
   3 -10   3        8.72       10.26      4.24 o 
   4 -10   3       56.30       65.47      5.10 o 
   0  -9   3       25.33       28.87      3.24 o 
   1  -9   3       97.38      116.90      5.21 o 
   2  -9   3       36.18       38.82      3.42 o 
   3  -9   3       20.77       22.53      3.35 o 
   4  -9   3       68.75       76.09      5.18 o 
   5  -9   3       13.19       13.54      2.97 o 
   6  -9   3        1.58        1.20      2.55 o 
   7  -9   3        1.00        2.04      2.81 o 
  -2  -8   3       42.11       42.91      4.20 o 
  -1  -8   3       41.24       45.87      8.92 o 
   0  -8   3        0.02       -1.94      2.71 o 
   1  -8   3      149.29      160.47      5.49 o 
   2  -8   3      213.65      229.78      8.54 o 
   3  -8   3        1.34        3.72      2.72 o 
   4  -8   3       45.89       44.08      3.71 o 
   5  -8   3       57.59       64.28      4.49 o 
   6  -8   3       82.17       79.58      4.56 o 
   7  -8   3        0.08        1.19      2.74 o 
   8  -8   3       44.47       47.07      4.40 o 
  -3  -7   3        0.25       -2.58      2.58 o 
  -2  -7   3       15.97       14.58      3.32 o 
  -1  -7   3      197.86      195.44      5.77 o 
   0  -7   3      223.54      228.01      6.31 o 
   1  -7   3      141.31      131.87      4.68 o 
   2  -7   3      305.95      311.53      9.86 o 
   3  -7   3       41.27       40.84      3.37 o 
   4  -7   3       18.59       13.69      2.42 o 
   5  -7   3       64.81       54.28      3.59 o 
   6  -7   3      120.67      124.14      5.43 o 
   7  -7   3        4.57        4.14      2.64 o 
   8  -7   3        6.95        9.79      3.13 o 
  -4  -6   3        1.77       -0.67      2.69 o 
  -3  -6   3       43.59       39.06      3.94 o 
  -2  -6   3       19.23       17.08      4.06 o 
  -1  -6   3      517.55      483.33     10.19 o 
   0  -6   3      789.01      741.41     14.49 o 
   1  -6   3        0.65       -0.04      1.88 o 
   2  -6   3      498.84      473.57     13.06 o 
   3  -6   3      576.39      546.25     14.51 o 
   4  -6   3      118.22      118.00      4.72 o 
   5  -6   3       28.09       27.11      2.59 o 
   6  -6   3      128.42      107.83      4.65 o 
   7  -6   3       35.37       34.06      3.40 o 
   8  -6   3        1.43        1.29      2.81 o 
   9  -6   3        2.45       -1.93      2.07 o 
  -5  -5   3       22.95       23.58      3.62 o 
  -4  -5   3        4.97        6.21      2.46 o 
  -3  -5   3      329.83      293.03      9.66 o 
  -2  -5   3      700.06      609.18     12.00 o 
  -1  -5   3      156.52      140.43      4.14 o 
   0  -5   3     2348.53     2316.34     55.16 o 
   1  -5   3      289.12      268.10      8.12 o 
   2  -5   3      290.80      279.96      8.15 o 
   3  -5   3      583.36      578.36     14.83 o 
   4  -5   3      653.89      633.52     16.10 o 
   5  -5   3        2.18        3.10      1.87 o 
   6  -5   3      289.59      266.29      8.23 o 
   7  -5   3        9.64        9.31      2.52 o 
   8  -5   3        1.13       -1.00      2.43 o 
   9  -5   3        4.73        7.30      3.06 o 
  -6  -4   3       27.66       22.23      3.21 o 
  -5  -4   3      121.66      126.11      6.00 o 
  -4  -4   3       18.16       20.64      2.84 o 
  -3  -4   3      516.56      519.36     14.44 o 
  -2  -4   3      657.48      594.33     11.44 o 
  -1  -4   3      129.82      116.52      5.47 o 
   0  -4   3      506.34      473.05     12.82 o 
   1  -4   3     1563.38     1501.65     35.81 o 
   2  -4   3      960.49      945.46     22.92 o 
   3  -4   3       70.49       67.37      3.01 o 
   4  -4   3      699.59      644.43     12.32 o 
   5  -4   3      175.41      163.13      4.59 o 
   6  -4   3        3.80        3.81      1.81 o 
   7  -4   3       34.84       39.95      2.85 o 
   8  -4   3       49.23       51.73      3.40 o 
   9  -4   3        0.76        2.80      3.27 o 
  -7  -3   3        1.92        6.59      2.69 o 
  -6  -3   3       41.44       44.24      4.11 o 
  -5  -3   3        4.29        4.91      2.55 o 
  -4  -3   3       70.41       73.93      4.13 o 
  -3  -3   3       15.35       16.84      2.26 o 
  -2  -3   3     1891.08     1872.05     32.63 o 
  -1  -3   3      115.73      113.55      4.46 o 
   0  -3   3      551.13      520.07     13.51 o 
   1  -3   3      301.93      279.14      7.65 o 
   2  -3   3     2424.68     2396.79     41.32 o 
   3  -3   3      357.14      352.28      7.10 o 
   4  -3   3      630.72      640.89     12.22 o 
   5  -3   3      462.67      477.20      9.70 o 
   6  -3   3       47.23       48.12      4.73 o 
   7  -3   3        6.87        2.06      2.02 o 
   8  -3   3        8.60       11.74      2.42 o 
   9  -3   3        1.02        2.74      2.95 o 
  -7  -2   3       15.01       12.27      3.24 o 
  -6  -2   3        8.31        7.76      2.68 o 
  -5  -2   3      319.04      311.42      9.54 o 
  -4  -2   3     1022.90     1069.35     26.52 o 
  -3  -2   3        2.28        1.61      1.16 o 
  -2  -2   3     1486.96     1483.03     35.34 o 
  -1  -2   3     1846.41     1852.92     43.69 o 
   0  -2   3        4.08        5.00      2.83 o 
   1  -2   3     2117.32     2083.27     29.30 o 
   2  -2   3       72.34       71.11      5.55 o 
   3  -2   3       36.22       35.32      1.75 o 
   4  -2   3       29.90       28.88      1.91 o 
   5  -2   3      242.62      240.32      5.71 o 
   6  -2   3       26.06       30.14      2.26 o 
   7  -2   3        0.91       -0.58      3.06 o 
   8  -2   3       23.18       27.79      2.85 o 
  -8  -1   3        1.72       -2.39      2.39 o 
  -7  -1   3       51.87       51.06      4.32 o 
  -6  -1   3       50.32       55.03      3.84 o 
  -5  -1   3      291.36      286.23      8.73 o 
  -4  -1   3     1274.49     1295.92     31.37 o 
  -3  -1   3      391.07      403.06      7.91 o 
  -2  -1   3      571.83      634.28     18.61 o 
  -1  -1   3     3665.98     3794.48     63.44 o 
   0  -1   3     2962.02     3037.72     42.41 o 
   1  -1   3      112.20      106.92      2.93 o 
   2  -1   3      677.42      735.57     12.60 o 
   3  -1   3     1378.45     1445.47     20.53 o 
   4  -1   3       79.78       76.88      5.94 o 
   5  -1   3        1.88        1.64      1.99 o 
   6  -1   3       29.75       30.90      3.74 o 
   7  -1   3      116.42      131.15      4.58 o 
   8  -1   3        1.61        2.23      2.15 o 
  -8   0   3        0.41        2.04      2.85 o 
  -7   0   3       82.30       83.37      4.68 o 
  -6   0   3       82.61       79.19      4.27 o 
  -5   0   3        3.60        3.10      1.69 o 
  -4   0   3       43.33       43.80      2.29 o 
  -3   0   3     1732.87     1847.43     54.00 o 
  -2   0   3      352.63      379.68      7.12 o 
  -1   0   3     2130.71     2287.34     51.92 o 
   0   0   3     1483.12     1504.04     34.03 o 
   1   0   3      702.66      741.98     15.30 o 
   2   0   3       21.83       25.07      1.45 o 
   3   0   3     1359.32     1394.50     24.44 o 
   4   0   3      387.59      425.44      8.49 o 
   5   0   3        0.86       -0.52      1.41 o 
   6   0   3       21.11       18.33      2.11 o 
   7   0   3       33.56       35.16      4.75 o 
  -9   1   3       18.50       19.16      3.66 o 
  -8   1   3        1.70        0.85      2.51 o 
  -7   1   3      101.52      106.33      5.14 o 
  -6   1   3      119.25      131.47      4.14 o 
  -5   1   3      183.68      182.90      6.30 o 
  -4   1   3        3.09        0.96      1.14 o 
  -3   1   3     1228.44     1247.54     17.78 o 
  -2   1   3     2003.76     2256.68     31.53 o 
  -1   1   3      268.98      316.91      4.80 o 
   0   1   3      732.83      812.21     21.33 o 
   1   1   3     1985.45     2145.03     37.02 o 
   2   1   3       99.86      102.04      2.54 o 
   3   1   3      183.74      201.15      8.57 o 
   4   1   3      143.13      147.48      3.96 o 
   5   1   3       47.28       52.32      5.01 o 
   6   1   3        1.79        4.13      3.85 o 
   7   1   3        9.56        8.02      4.39 o 
  -9   2   3        4.77        4.75      3.08 o 
  -8   2   3        4.92        3.74      2.74 o 
  -7   2   3       10.48       16.18      2.71 o 
  -6   2   3       20.61       21.53      2.02 o 
  -5   2   3      100.61       97.26      3.29 o 
  -4   2   3      722.85      814.41     14.50 o 
  -3   2   3      273.12      258.62      4.26 o 
  -2   2   3     6828.98     7710.64    220.91 o 
  -1   2   3      791.91      792.89     13.85 o 
   0   2   3      559.06      637.33     17.25 o 
   1   2   3     1200.26     1279.87     22.24 o 
   2   2   3     1253.65     1343.88     36.94 o 
   3   2   3        7.90        7.34      2.68 o 
   4   2   3      169.21      180.34      8.12 o 
   5   2   3       59.94       61.82      5.58 o 
   6   2   3       12.78       16.96      4.56 o 
  -9   3   3        4.91        4.74      3.14 o 
  -8   3   3        8.34       12.48      2.84 o 
  -7   3   3       69.06       58.62      4.16 o 
  -6   3   3       46.13       46.68      2.65 o 
  -5   3   3      663.87      666.46     17.72 o 
  -4   3   3      765.33      839.83     14.90 o 
  -3   3   3      247.77      287.64      5.71 o 
  -2   3   3       54.40       39.65      2.70 o 
  -1   3   3      234.50      195.22      3.95 o 
   0   3   3      875.10      879.95     15.47 o 
   1   3   3      308.01      284.77      9.20 o 
   2   3   3      619.06      626.96     18.06 o 
   3   3   3       45.71       48.02      4.59 o 
   4   3   3        0.80       -2.72      2.72 o 
   5   3   3       49.51       52.95      5.55 o 
   6   3   3       33.80       41.23      5.31 o 
  -9   4   3        8.63        8.01      3.16 o 
  -8   4   3       45.37       49.93      4.24 o 
  -7   4   3        9.50        5.52      2.29 o 
  -6   4   3        6.97        3.10      1.84 o 
  -5   4   3       68.04       68.62      2.71 o 
  -4   4   3      774.27      780.32     14.23 o 
  -3   4   3      310.24      289.80      5.87 o 
  -2   4   3       28.03       27.08      1.49 o 
  -1   4   3      555.67      465.87      8.79 o 
   0   4   3      502.06      442.01     13.02 o 
   1   4   3       17.63       15.97      2.84 o 
   2   4   3       76.33       72.64      5.05 o 
   3   4   3       98.78       99.49      6.21 o 
   4   4   3       10.06       13.41      4.20 o 
   5   4   3        2.50       -0.06      4.24 o 
  -9   5   3        1.70        3.81      3.21 o 
  -8   5   3        8.74        3.74      2.95 o 
  -7   5   3       56.39       58.41      4.17 o 
  -6   5   3      203.30      196.67      4.94 o 
  -5   5   3        3.42        5.63      1.27 o 
  -4   5   3      531.67      539.09      8.29 o 
  -3   5   3     1284.05     1275.31     22.62 o 
  -2   5   3       56.66       51.15      3.72 o 
  -1   5   3     1464.50     1292.24     34.34 o 
   0   5   3       64.54       66.51      4.42 o 
   1   5   3        9.72       10.40      2.82 o 
   2   5   3        5.94        6.13      3.40 o 
   3   5   3       28.31       34.54      4.40 o 
   4   5   3       22.85       26.81      5.20 o 
  -8   6   3       28.00       24.37      3.52 o 
  -7   6   3        0.47        6.56      2.45 o 
  -6   6   3      428.46      447.21      7.58 o 
  -5   6   3      300.21      311.70      6.95 o 
  -4   6   3      384.16      375.51     12.18 o 
  -3   6   3      347.15      344.58     11.27 o 
  -2   6   3        3.46        5.71      2.49 o 
  -1   6   3       34.08       29.08      3.32 o 
   0   6   3       44.84       41.35      3.94 o 
   1   6   3      211.32      202.76      8.78 o 
   2   6   3        0.75        0.00      3.24 o 
   3   6   3       13.35        6.98      3.88 o 
  -8   7   3        7.80        7.55      3.08 o 
  -6   7   3       40.43       53.74      4.82 o 
  -5   7   3      108.81      103.86      6.04 o 
  -4   7   3       23.95       30.88      4.27 o 
  -3   7   3       48.46       53.99      4.85 o 
  -2   7   3      230.89      224.64      8.80 o 
  -1   7   3       95.98       79.24      5.39 o 
   0   7   3        8.41        9.37      3.74 o 
   1   7   3       60.52       67.79      6.34 o 
  -6   8   3        8.10        8.27      4.08 o 
  -5   8   3       67.24       73.05      6.43 o 
  -4   8   3       10.15       15.16      4.33 o 
  -3   8   3       11.26       16.90      3.87 o 
  -2   8   3       22.89       24.66      4.33 o 
  -1   8   3       18.98       13.22      4.00 o 
   3 -10   4        7.71       10.87      2.96 o 
   4 -10   4       29.33       32.48      4.27 o 
   0  -9   4        7.32        3.20      3.26 o 
   1  -9   4       17.58       23.10      6.23 o 
   2  -9   4      109.14      122.14      5.12 o 
   3  -9   4       48.52       52.63      4.59 o 
   4  -9   4        0.23       -2.36      2.36 o 
   5  -9   4       64.07       66.93      4.75 o 
   6  -9   4       46.77       44.94      4.19 o 
   7  -9   4        0.59       -2.66      2.66 o 
  -2  -8   4        0.27       -2.69      2.69 o 
  -1  -8   4       79.28       81.85      5.56 o 
   0  -8   4       84.87       91.29      6.89 o 
   1  -8   4        0.65       -1.38      2.97 o 
   2  -8   4       59.82       61.90      4.58 o 
   3  -8   4      205.49      216.10      8.20 o 
   4  -8   4       37.06       38.29      3.66 o 
   5  -8   4       65.92       58.42      4.23 o 
   6  -8   4       43.52       43.85      4.08 o 
   7  -8   4        8.27        7.95      2.72 o 
  -3  -7   4      102.26       92.34      5.72 o 
  -2  -7   4        3.69        5.20      2.65 o 
  -1  -7   4      119.91      120.44      4.65 o 
   0  -7   4      174.11      186.81      5.57 o 
   1  -7   4      194.59      190.48      7.28 o 
   2  -7   4        3.82        2.71      2.53 o 
   3  -7   4      417.34      397.16     11.77 o 
   4  -7   4      256.14      257.70      8.50 o 
   5  -7   4        5.21        4.45      2.20 o 
   6  -7   4       50.97       41.30      3.53 o 
   7  -7   4       19.59       16.09      2.91 o 
   8  -7   4        2.93        4.21      2.75 o 
  -4  -6   4       33.83       30.60      4.21 o 
  -3  -6   4       68.40       65.62      4.71 o 
  -2  -6   4        2.60       -2.59      2.59 o 
  -1  -6   4       20.35       21.26      2.21 o 
   0  -6   4        4.57        3.88      2.29 o 
   1  -6   4     1237.19     1176.89     29.43 o 
   2  -6   4      823.09      841.81     21.61 o 
   3  -6   4      505.38      468.63     12.96 o 
   4  -6   4      989.30      935.38     23.42 o 
   5  -6   4       63.20       59.78      3.88 o 
   6  -6   4       11.43        7.52      2.46 o 
   7  -6   4       60.63       50.51      3.74 o 
   8  -6   4       37.37       34.96      3.69 o 
  -5  -5   4        1.38       -1.90      2.93 o 
  -4  -5   4        2.59        0.72      2.52 o 
  -3  -5   4       23.29       21.62      3.40 o 
  -2  -5   4      299.88      272.14      9.11 o 
  -1  -5   4      675.12      659.96     12.93 o 
   0  -5   4        5.28        3.11      1.93 o 
   1  -5   4      610.83      576.32     15.39 o 
   2  -5   4      923.35      907.73     22.66 o 
   3  -5   4       13.37       10.12      1.94 o 
   4  -5   4      477.21      477.09     12.74 o 
   5  -5   4      288.35      283.60      8.43 o 
   6  -5   4       10.40        9.41      1.98 o 
   7  -5   4       25.73       25.94      3.85 o 
   8  -5   4       20.21       21.75      2.15 o 
  -6  -4   4        1.00       -1.71      2.85 o 
  -5  -4   4       86.64       86.80      5.34 o 
  -4  -4   4      213.62      207.86      7.88 o 
  -3  -4   4      143.50      135.04      6.00 o 
  -2  -4   4      711.64      655.00     21.90 o 
  -1  -4   4      281.61      251.72      8.25 o 
   0  -4   4      520.61      532.29     14.28 o 
   1  -4   4      317.74      313.78      8.96 o 
   2  -4   4     1837.20     1816.32     42.94 o 
   3  -4   4       89.78       89.16      2.99 o 
   4  -4   4       11.50        8.88      1.50 o 
   5  -4   4       89.72       82.13      3.26 o 
   6  -4   4      216.54      224.24      6.00 o 
   7  -4   4        0.29       -0.08      1.93 o 
   8  -4   4        9.80        6.83      2.46 o 
  -7  -3   4       13.17       10.15      3.20 o 
  -6  -3   4       12.81       11.25      3.00 o 
  -5  -3   4       52.43       66.05      4.59 o 
  -4  -3   4      281.77      282.93      9.22 o 
  -3  -3   4       38.91       35.26      3.19 o 
  -2  -3   4       31.48       27.39      1.70 o 
  -1  -3   4      886.04      827.75     20.91 o 
   0  -3   4     2102.64     2276.63     53.64 o 
   1  -3   4       63.05       64.41      5.83 o 
   2  -3   4     2638.11     2731.36     67.84 o 
   3  -3   4     1132.70     1152.42     26.47 o 
   4  -3   4       13.62       15.01      1.64 o 
   5  -3   4      191.53      183.32      4.98 o 
   6  -3   4       62.52       64.29      4.66 o 
   7  -3   4       16.46       30.50     10.39 o 
   8  -3   4        2.82        1.10      2.46 o 
  -7  -2   4       43.59       38.32      4.23 o 
  -6  -2   4       63.80       64.49      4.61 o 
  -5  -2   4        3.40        7.05      2.29 o 
  -4  -2   4      143.37      122.85      5.16 o 
  -3  -2   4     1442.49     1450.37     35.07 o 
  -2  -2   4     1533.73     1604.99     27.83 o 
  -1  -2   4     1842.18     1921.59     32.95 o 
   0  -2   4     4622.28     4994.67    152.70 o 
   1  -2   4       47.41       47.00      1.82 o 
   2  -2   4      296.85      363.49      5.81 o 
   3  -2   4      596.82      584.94      8.84 o 
   4  -2   4      185.27      169.95      4.30 o 
   5  -2   4        3.62        5.80      2.17 o 
   6  -2   4       56.53       56.32      2.98 o 
   7  -2   4       12.39       11.68      2.20 o 
   8  -2   4        0.50        2.84      2.22 o 
  -8  -1   4        0.95       -0.80      2.55 o 
  -7  -1   4       18.44       20.69      3.49 o 
  -6  -1   4       26.94       26.62      3.19 o 
  -5  -1   4      100.02      109.08      5.04 o 
  -4  -1   4       97.95      108.00      3.70 o 
  -3  -1   4     1863.58     1936.83     55.62 o 
  -2  -1   4      439.08      456.52      8.77 o 
  -1  -1   4       17.29       21.89      1.44 o 
   0  -1   4     1460.22     1553.92     22.04 o 
   1  -1   4     4237.64     4575.01     63.57 o 
   2  -1   4      110.52      101.67      2.11 o 
   3  -1   4      523.59      547.25      9.67 o 
   4  -1   4      254.50      252.23      8.36 o 
   5  -1   4      146.56      157.05      4.39 o 
   6  -1   4        0.09        0.10      1.74 o 
   7  -1   4       28.26       29.64      5.14 o 
   8  -1   4        5.82        5.81      4.69 o 
  -8   0   4       18.44       15.81      3.40 o 
  -7   0   4        1.56        2.11      2.43 o 
  -6   0   4      161.82      155.29      4.73 o 
  -5   0   4      425.99      427.42      8.89 o 
  -4   0   4        0.47        0.14      1.21 o 
  -3   0   4      202.91      190.24      4.49 o 
  -2   0   4      848.08      867.41     15.24 o 
  -1   0   4      786.22      856.16     12.34 o 
   0   0   4      563.09      550.29     15.18 o 
   1   0   4     1766.35     1816.45     25.58 o 
   2   0   4      375.71      390.40      7.37 o 
   3   0   4        0.25       -0.57      0.90 o 
   4   0   4      348.10      360.76      7.42 o 
   5   0   4      159.79      166.47      7.92 o 
   6   0   4        0.26       -0.93      3.82 o 
   7   0   4        4.55        0.13      4.13 o 
  -8   1   4       17.62       13.57      3.33 o 
  -7   1   4        3.91        4.89      2.65 o 
  -6   1   4       87.45       96.27      3.91 o 
  -5   1   4      762.09      771.55     14.43 o 
  -4   1   4      205.64      202.79      4.76 o 
  -3   1   4      175.17      171.72      3.08 o 
  -2   1   4      103.21       75.95      1.72 o 
  -1   1   4     1128.62     1146.54     19.87 o 
   0   1   4     3110.35     3650.19     92.57 o 
   1   1   4      235.48      224.77      7.44 o 
   2   1   4     1933.40     2057.55     41.89 o 
   3   1   4      172.38      180.31      7.39 o 
   4   1   4       33.53       35.89      3.97 o 
   5   1   4       95.88      106.30      6.98 o 
   6   1   4       23.47       24.84      4.56 o 
   7   1   4        0.48       -3.74      3.74 o 
  -9   2   4        0.01       -1.19      2.53 o 
  -8   2   4       18.64       20.85      3.35 o 
  -7   2   4       32.20       35.58      3.62 o 
  -6   2   4       16.57       18.06      4.28 o 
  -5   2   4       95.11       90.22      4.90 o 
  -4   2   4       59.53       61.06      2.91 o 
  -3   2   4      185.75      208.85      3.67 o 
  -2   2   4        2.34        5.63      0.67 o 
  -1   2   4     1965.38     1993.11     34.21 o 
   0   2   4     1191.71     1250.79     32.87 o 
   1   2   4       76.64       78.84      4.26 o 
   2   2   4      391.97      424.80     13.22 o 
   3   2   4      342.50      344.23     11.54 o 
   4   2   4       35.01       49.47      4.84 o 
   5   2   4       30.95       34.06      4.62 o 
   6   2   4       16.76       21.77      5.14 o 
  -9   3   4        0.43        2.58      3.04 o 
  -8   3   4        1.65        3.21      2.58 o 
  -7   3   4      209.61      200.44      7.37 o 
  -6   3   4      206.91      201.00      5.11 o 
  -5   3   4      237.42      231.51      5.36 o 
  -4   3   4      214.01      203.99      3.83 o 
  -3   3   4      188.76      187.50      3.48 o 
  -2   3   4      334.95      374.28      7.02 o 
  -1   3   4      727.73      747.68     20.35 o 
   0   3   4      469.19      478.45     14.02 o 
   1   3   4        8.95        8.60      2.38 o 
   2   3   4        0.88       -1.29      2.42 o 
   3   3   4       94.09       97.78      6.47 o 
   4   3   4       94.09      110.55      6.85 o 
   5   3   4        2.53        6.98      4.00 o 
  -9   4   4        3.96        1.51      2.78 o 
  -8   4   4        1.62       -0.45      2.39 o 
  -7   4   4       67.34       69.77      4.37 o 
  -6   4   4       73.23       67.08      3.01 o 
  -5   4   4       64.22       65.01      2.25 o 
  -4   4   4       63.29       62.15      2.16 o 
  -3   4   4      992.92      980.75     26.20 o 
  -2   4   4      536.94      503.65     14.34 o 
  -1   4   4       22.79       25.10      2.64 o 
   0   4   4      527.73      511.16     15.08 o 
   1   4   4     1158.31     1145.21     31.31 o 
   2   4   4        9.57       10.04      3.39 o 
   3   4   4      256.06      259.99     10.31 o 
   4   4   4        1.14        3.97      4.21 o 
  -8   5   4       20.56       20.33      3.42 o 
  -7   5   4        4.21       -0.17      2.51 o 
  -6   5   4        6.95        7.74      1.77 o 
  -5   5   4       58.20       65.57      3.17 o 
  -4   5   4      315.17      320.29     10.41 o 
  -3   5   4       51.96       54.09      4.26 o 
  -2   5   4     1562.15     1388.36     36.77 o 
  -1   5   4      145.89      142.75      6.50 o 
   0   5   4      668.89      632.00     18.54 o 
   1   5   4      230.57      212.16      8.57 o 
   2   5   4        1.52       -3.00      3.00 o 
   3   5   4        0.74        8.85      4.23 o 
  -8   6   4        6.72       12.83      3.16 o 
  -6   6   4        8.12        6.81      3.16 o 
  -5   6   4       90.52       93.90      5.69 o 
  -4   6   4      138.38      143.49      6.52 o 
  -3   6   4       17.57       19.58      3.14 o 
  -2   6   4      183.66      157.58      6.76 o 
  -1   6   4      194.26      179.82      7.57 o 
   0   6   4        0.27       -2.84      2.84 o 
   1   6   4       14.23       13.38      4.14 o 
   2   6   4       14.97       18.41      4.66 o 
  -6   7   4        3.12        1.93      3.20 o 
  -5   7   4       27.11       29.86      4.24 o 
  -4   7   4      113.57      117.10      6.56 o 
  -3   7   4       26.40       32.14      3.97 o 
  -2   7   4       54.46       57.38      5.01 o 
  -1   7   4      105.55      104.85      6.29 o 
   0   7   4       36.53       42.68      4.78 o 
  -6   8   4       13.76        9.30      3.55 o 
  -5   8   4        0.08        1.82      3.75 o 
  -4   8   4       33.10       31.27      4.45 o 
  -3   8   4       59.58       62.05      5.49 o 
  -2   8   4        0.08        5.49      4.21 o 
   0  -9   5       66.63       61.34      5.37 o 
   1  -9   5        4.02        3.46      2.71 o 
   2  -9   5       17.01       19.67      3.74 o 
   3  -9   5       79.40       79.49      5.71 o 
   4  -9   5       45.53       49.77      4.59 o 
   5  -9   5        0.00       -2.06      2.82 o 
   6  -9   5       14.57       17.65      3.39 o 
  -2  -8   5       26.25       28.99      4.03 o 
  -1  -8   5        0.36       -2.33      2.52 o 
   0  -8   5       58.36       74.74      4.19 o 
   1  -8   5      251.96      263.42      9.72 o 
   2  -8   5       16.20       21.53      3.42 o 
   3  -8   5      158.76      153.81      6.78 o 
   4  -8   5      110.38      112.38      5.75 o 
   5  -8   5       20.29       24.13      3.63 o 
   6  -8   5        2.26        3.08      3.00 o 
   7  -8   5       41.01       40.23      4.08 o 
  -3  -7   5       26.71       24.17      3.88 o 
  -2  -7   5      135.58      134.49      6.71 o 
  -1  -7   5      105.86      113.90      6.01 o 
   0  -7   5      175.95      195.57      5.93 o 
   1  -7   5      337.80      344.03     11.09 o 
   2  -7   5       12.41       14.28      2.82 o 
   3  -7   5       49.08       47.82      3.91 o 
   4  -7   5        3.14        4.74      2.74 o 
   5  -7   5      359.89      330.46     10.22 o 
   6  -7   5       79.81       66.20      4.21 o 
   7  -7   5       48.00       50.73      4.32 o 
   8  -7   5       32.42       33.55      3.92 o 
  -4  -6   5       30.63       20.38      4.08 o 
  -3  -6   5       59.19       57.51      5.00 o 
  -2  -6   5      220.50      226.70      8.53 o 
  -1  -6   5        4.54        1.25      2.51 o 
   0  -6   5        6.37        7.65      2.77 o 
   1  -6   5        4.25        7.59      2.36 o 
   2  -6   5      289.34      272.01      8.80 o 
   3  -6   5      419.04      426.59     12.28 o 
   4  -6   5        1.06       -0.70      1.96 o 
   5  -6   5      311.08      302.11      9.33 o 
   6  -6   5      197.15      200.15      7.20 o 
   7  -6   5        1.93        1.87      2.36 o 
   8  -6   5       29.43       29.33      3.87 o 
  -5  -5   5       58.03       49.22      4.68 o 
  -4  -5   5      127.58      118.79      6.23 o 
  -3  -5   5       19.48       20.81      3.27 o 
  -2  -5   5       44.26       47.05      4.04 o 
  -1  -5   5      518.91      520.68     14.74 o 
   0  -5   5      521.51      531.00     14.86 o 
   1  -5   5       44.50       48.60      3.61 o 
   2  -5   5      382.34      389.36     11.08 o 
   3  -5   5      341.17      345.49     10.04 o 
   4  -5   5       32.01       34.08      3.00 o 
   5  -5   5      167.91      172.66      5.09 o 
   6  -5   5       64.56       68.83      6.43 o 
   7  -5   5        1.91        2.92      2.28 o 
   8  -5   5        0.04       -0.93      2.44 o 
  -6  -4   5       21.46       24.79      4.20 o 
  -5  -4   5       31.38       38.90      4.36 o 
  -4  -4   5      135.04      153.61      6.92 o 
  -3  -4   5      180.13      187.77      7.37 o 
  -2  -4   5      109.46      100.98      5.23 o 
  -1  -4   5     1165.76     1229.74     30.60 o 
   0  -4   5     2165.78     2175.15     51.89 o 
   1  -4   5        5.72        9.07      1.94 o 
   2  -4   5       93.40       84.04      4.95 o 
   3  -4   5      354.79      354.69     14.68 o 
   4  -4   5      729.61      715.56     13.83 o 
   5  -4   5        0.56       -0.80      1.88 o 
   6  -4   5      199.59      183.58      5.22 o 
   7  -4   5       45.89       44.55      3.26 o 
   8  -4   5        0.39       -1.67      1.67 o 
  -7  -3   5       13.15       11.51      3.61 o 
  -6  -3   5       31.62       36.48      4.03 o 
  -5  -3   5       28.12       26.10      3.66 o 
  -4  -3   5        1.74        2.01      2.20 o 
  -3  -3   5      622.92      570.09     15.55 o 
  -2  -3   5      394.23      390.57     11.35 o 
  -1  -3   5      136.62      135.94      4.05 o 
   0  -3   5      163.99      138.70      3.89 o 
   1  -3   5     1631.02     1607.21     23.17 o 
   2  -3   5      574.78      625.27      9.66 o 
   3  -3   5     1467.22     1492.56     28.33 o 
   4  -3   5      887.44      903.31     16.77 o 
   5  -3   5        4.51        3.58      1.64 o 
   6  -3   5       41.39       37.02      2.75 o 
   7  -3   5       44.22       41.78      4.14 o 
   8  -3   5        4.18        7.12      4.77 o 
  -7  -2   5        9.98        7.33      3.39 o 
  -6  -2   5      118.77      121.84      5.95 o 
  -5  -2   5      159.14      161.99      6.73 o 
  -4  -2   5        4.40        0.61      2.20 o 
  -3  -2   5      388.26      364.69     19.80 o 
  -2  -2   5     1116.11     1096.64     26.02 o 
  -1  -2   5     1093.73     1164.95     33.85 o 
   0  -2   5      240.57      228.97      4.28 o 
   1  -2   5     2224.07     2395.17     33.89 o 
   2  -2   5      492.19      504.95      7.87 o 
   3  -2   5       11.72       14.94      1.14 o 
   4  -2   5      260.88      278.47      6.26 o 
   5  -2   5      121.10      113.07      4.30 o 
   6  -2   5        0.08        0.87      1.68 o 
   7  -2   5        3.32       -1.58      4.24 o 
   8  -2   5        4.48        8.08      5.04 o 
  -8  -1   5        8.96        9.36      3.21 o 
  -7  -1   5        4.48        2.07      2.97 o 
  -6  -1   5       26.75       33.25      3.66 o 
  -5  -1   5      172.64      178.17      5.07 o 
  -4  -1   5       97.94       98.22      5.97 o 
  -3  -1   5       50.29       46.84      2.55 o 
  -2  -1   5     1417.08     1439.10     25.07 o 
  -1  -1   5     1374.67     1386.96     27.36 o 
   0  -1   5        5.33        9.39      1.06 o 
   1  -1   5      993.20     1018.10     14.81 o 
   2  -1   5     1446.69     1461.02     20.89 o 
   3  -1   5      231.73      239.25      4.23 o 
   4  -1   5      111.19      100.72      3.19 o 
   5  -1   5      175.36      163.43      8.04 o 
   6  -1   5       39.76       36.91      5.27 o 
   7  -1   5        0.37       -4.33      4.33 o 
  -8   0   5       49.53       44.62      4.23 o 
  -7   0   5      153.46      158.55      6.84 o 
  -6   0   5        6.18       10.50      2.20 o 
  -5   0   5      195.05      183.70      7.83 o 
  -4   0   5      486.16      485.30      9.87 o 
  -3   0   5      475.56      515.00      9.90 o 
  -2   0   5      389.05      410.80      6.44 o 
  -1   0   5     1424.57     1532.63     21.79 o 
   0   0   5       65.68       61.89      2.60 o 
   1   0   5       38.13       39.96      1.63 o 
   2   0   5      112.32      110.67      3.38 o 
   3   0   5      387.69      371.21     12.12 o 
   4   0   5       68.70       71.83      6.07 o 
   5   0   5       60.96       63.63      5.87 o 
   6   0   5       81.86       85.78      6.91 o 
   7   0   5        4.39       -0.23      4.81 o 
  -8   1   5       66.88       70.98      5.04 o 
  -7   1   5       57.57       60.72      5.18 o 
  -6   1   5       16.19       13.06      5.37 o 
  -5   1   5      183.76      178.99      4.82 o 
  -4   1   5     1087.26     1089.40     19.42 o 
  -3   1   5      211.30      221.33      3.91 o 
  -2   1   5      122.10      129.44      2.59 o 
  -1   1   5      422.00      419.43      6.45 o 
   0   1   5      423.82      411.46      8.30 o 
   1   1   5      254.08      262.60      8.83 o 
   2   1   5       34.88       40.03      3.52 o 
   3   1   5      286.64      294.52     10.69 o 
   4   1   5      277.67      307.58     11.63 o 
   5   1   5        0.34        4.33      4.00 o 
   6   1   5       39.64       38.72      5.69 o 
  -8   2   5        0.11        0.83      2.97 o 
  -7   2   5       54.83       61.44      3.39 o 
  -6   2   5       45.43       42.05      2.85 o 
  -5   2   5       78.98       78.75      3.27 o 
  -4   2   5       60.91       68.41      2.68 o 
  -3   2   5     2010.35     2126.80     47.21 o 
  -2   2   5       36.64       33.31      1.43 o 
  -1   2   5     1075.53     1173.95     30.95 o 
   0   2   5      162.28      156.01      6.26 o 
   1   2   5      550.85      555.77     16.35 o 
   2   2   5       28.36       34.48      3.82 o 
   3   2   5      434.78      428.31     14.05 o 
   4   2   5       49.44       43.95      4.81 o 
   5   2   5        0.24       -3.10      3.65 o 
   6   2   5        0.91       -4.30      4.30 o 
  -8   3   5       23.23       17.33      3.37 o 
  -7   3   5       33.40       41.40      3.66 o 
  -6   3   5      189.16      189.71      5.12 o 
  -5   3   5      337.77      336.51      7.21 o 
  -4   3   5       29.65       35.00      2.17 o 
  -3   3   5      556.92      589.38     11.58 o 
  -2   3   5      799.13      835.85     22.58 o 
  -1   3   5       94.65      104.73      4.92 o 
   0   3   5      134.74      130.77      5.85 o 
   1   3   5      248.97      257.91      9.46 o 
   2   3   5       60.46       64.37      5.20 o 
   3   3   5       15.35       14.03      3.94 o 
   4   3   5       60.38       62.68      6.15 o 
   5   3   5       80.16       92.31      7.72 o 
  -8   4   5        9.25        5.26      2.71 o 
  -7   4   5        0.18       -0.62      2.33 o 
  -6   4   5        0.96       -0.35      1.62 o 
  -5   4   5      321.85      336.96     10.85 o 
  -4   4   5       35.39       40.43      3.55 o 
  -3   4   5      133.79      128.31      5.49 o 
  -2   4   5       42.33       37.71      3.90 o 
  -1   4   5      428.14      388.16     12.25 o 
   0   4   5      367.96      356.21     11.66 o 
   1   4   5      159.52      155.74      7.15 o 
   2   4   5      527.89      533.80     16.94 o 
   3   4   5       37.16       40.04      4.84 o 
   4   4   5       64.38       60.69      5.91 o 
  -8   5   5       15.15       17.86      3.36 o 
  -6   5   5        1.82       -1.90      2.64 o 
  -5   5   5       62.26       64.69      5.08 o 
  -4   5   5       73.72       77.51      4.78 o 
  -3   5   5       12.50       11.21      2.82 o 
  -2   5   5       30.00       24.36      3.46 o 
  -1   5   5      100.56       98.42      5.52 o 
   0   5   5      132.78      138.72      7.15 o 
   1   5   5        0.58       -2.98      2.98 o 
   2   5   5      181.21      167.66      8.27 o 
   3   5   5       17.11       23.04      5.23 o 
  -6   6   5       23.15       27.86      3.97 o 
  -5   6   5       47.65       58.33      5.30 o 
  -4   6   5      156.17      157.40      7.08 o 
  -3   6   5       48.90       48.40      4.46 o 
  -2   6   5       10.02       11.24      3.62 o 
  -1   6   5       42.53       46.02      4.78 o 
   0   6   5      128.41      123.21      7.24 o 
   1   6   5        5.15        2.66      3.66 o 
  -6   7   5       43.28       59.10      5.59 o 
  -5   7   5        1.27       -1.39      3.23 o 
  -4   7   5       44.40       45.99      4.68 o 
  -3   7   5       54.60       59.80      5.62 o 
  -2   7   5       16.71       20.40      4.49 o 
  -1   7   5        1.80        0.98      3.58 o 
   0  -9   6       17.74       16.15      3.90 o 
   1  -9   6      114.80      145.42     17.38 o 
   2  -9   6       27.15       37.86      4.59 o 
   3  -9   6        4.13        3.85      3.04 o 
   4  -9   6       44.12       51.06      4.72 o 
   5  -9   6       75.82       67.82      5.46 o 
   6  -9   6        2.19        2.23      3.01 o 
  -1  -8   6       47.89       52.92      4.79 o 
   0  -8   6        0.01        2.56      2.79 o 
   1  -8   6       17.57       17.80      3.59 o 
   2  -8   6      189.69      191.74      7.94 o 
   3  -8   6       93.33       94.23      5.62 o 
   4  -8   6       89.36       87.05      5.69 o 
   5  -8   6       84.44       92.25      5.68 o 
   6  -8   6        0.61        2.90      2.75 o 
   7  -8   6        1.12        1.87      3.19 o 
  -3  -7   6        1.28       -3.13      3.13 o 
  -2  -7   6       87.97       95.96      6.07 o 
  -1  -7   6      270.86      268.62      9.91 o 
   0  -7   6       66.26       73.76      5.04 o 
   1  -7   6      144.35      152.04      6.75 o 
   2  -7   6      333.56      343.49     11.02 o 
   3  -7   6       18.11       23.29      3.42 o 
   4  -7   6        6.19       10.92      3.20 o 
   5  -7   6        1.84        1.74      2.56 o 
   6  -7   6        8.19        8.62      3.10 o 
   7  -7   6       51.64       52.86      4.16 o 
  -4  -6   6       66.80       70.34      5.53 o 
  -3  -6   6       69.54       61.98      4.94 o 
  -2  -6   6        0.29        3.85      2.75 o 
  -1  -6   6      262.92      283.64      9.82 o 
   0  -6   6      405.82      441.38     13.44 o 
   1  -6   6        5.24        7.69      2.78 o 
   2  -6   6      216.45      204.96      7.68 o 
   3  -6   6      120.87      123.69      5.75 o 
   4  -6   6       92.34       85.54      4.56 o 
   5  -6   6        6.05        4.79      2.72 o 
   6  -6   6       86.39       90.51      4.92 o 
   7  -6   6       76.61       87.02      4.17 o 
   8  -6   6        0.32        3.91      5.50 o 
  -5  -5   6        1.35       -1.54      2.93 o 
  -4  -5   6        7.57        5.26      3.40 o 
  -3  -5   6      402.35      393.63     12.47 o 
  -2  -5   6      285.03      304.10     10.28 o 
  -1  -5   6      208.32      213.43      8.02 o 
   0  -5   6      365.70      390.21     11.86 o 
   1  -5   6      482.68      493.34     13.99 o 
   2  -5   6      189.30      188.80      6.95 o 
   3  -5   6      682.85      692.46     18.13 o 
   4  -5   6      374.53      357.25      8.13 o 
   5  -5   6        6.20        9.90      4.40 o 
   6  -5   6        3.40        3.64      2.02 o 
   7  -5   6       17.58       23.74      4.35 o 
   8  -5   6       19.33       22.88      3.13 o 
  -6  -4   6        4.69        5.65      3.23 o 
  -5  -4   6       29.04       28.78      4.26 o 
  -4  -4   6        0.33       -2.59      2.59 o 
  -3  -4   6      318.24      298.66     10.05 o 
  -2  -4   6      209.69      209.03      7.79 o 
  -1  -4   6       34.39       39.29      3.39 o 
   0  -4   6      165.34      151.73      6.10 o 
   1  -4   6     1600.95     1640.38     39.65 o 
   2  -4   6      222.25      199.36      5.17 o 
   3  -4   6       79.58       83.14      3.28 o 
   4  -4   6       80.40       77.54      3.30 o 
   5  -4   6      258.56      248.69      6.24 o 
   6  -4   6       49.41       48.27      2.93 o 
   7  -4   6       39.68       38.27      3.20 o 
   8  -4   6       32.68       37.67      6.56 o 
  -6  -3   6        1.43       -0.16      2.68 o 
  -5  -3   6      201.66      193.30      7.94 o 
  -4  -3   6      140.99      136.13      6.42 o 
  -3  -3   6       74.26       74.99      4.49 o 
  -2  -3   6      352.46      343.94     13.03 o 
  -1  -3   6      556.68      572.95     11.29 o 
   0  -3   6       35.90       43.60      2.18 o 
   1  -3   6      653.29      620.90      9.84 o 
   2  -3   6      589.76      586.10     10.56 o 
   3  -3   6      101.66      117.38      3.69 o 
   4  -3   6       72.84       70.98      3.05 o 
   5  -3   6      335.61      338.46      7.72 o 
   6  -3   6       41.74       35.22      5.21 o 
   7  -3   6       24.86       20.52      5.62 o 
   8  -3   6       12.31       10.79      5.63 o 
  -7  -2   6       25.63       26.05      4.03 o 
  -6  -2   6        6.79        4.72      2.79 o 
  -5  -2   6      265.64      279.35      9.57 o 
  -4  -2   6      258.86      270.82     20.04 o 
  -3  -2   6       15.37       20.20      2.56 o 
  -2  -2   6      473.37      462.61      9.45 o 
  -1  -2   6     1271.18     1265.64     18.57 o 
   0  -2   6      519.12      496.55      8.03 o 
   1  -2   6        3.88        2.60      1.42 o 
   2  -2   6      749.89      759.39     11.54 o 
   3  -2   6      700.43      695.56     13.15 o 
   4  -2   6        0.61       -0.12      1.34 o 
   5  -2   6      141.40      140.85      7.89 o 
   6  -2   6       47.10       38.74      5.45 o 
   7  -2   6        0.33       -4.59      4.59 o 
  -7  -1   6        0.87       -1.80      2.88 o 
  -6  -1   6       54.08       54.29      4.56 o 
  -5  -1   6        5.79        6.45      2.77 o 
  -4  -1   6      621.25      616.62     24.94 o 
  -3  -1   6      205.35      205.03      5.31 o 
  -2  -1   6      215.89      200.92      5.01 o 
  -1  -1   6      317.95      302.83      5.22 o 
   0  -1   6      997.61     1048.26     15.38 o 
   1  -1   6      190.68      198.00      3.76 o 
   2  -1   6      588.82      606.44      9.31 o 
   3  -1   6      560.06      585.44     17.73 o 
   4  -1   6       46.82       55.89      4.92 o 
   5  -1   6        7.70        5.92      3.59 o 
   6  -1   6       22.49       25.34      5.39 o 
   7  -1   6        9.45        6.21      5.33 o 
  -8   0   6       30.71       28.27      4.16 o 
  -7   0   6       52.81       55.23      4.26 o 
  -6   0   6      487.26      484.98     10.46 o 
  -5   0   6       15.97       20.45      2.34 o 
  -4   0   6      555.34      546.77     14.04 o 
  -3   0   6     1139.66     1174.58     20.88 o 
  -2   0   6      358.47      387.91      6.27 o 
  -1   0   6      652.15      692.92     10.41 o 
   0   0   6     1006.80     1061.50     15.41 o 
   1   0   6       60.91       62.36      2.96 o 
   2   0   6       41.46       51.37      2.74 o 
   3   0   6      137.20      138.62      6.98 o 
   4   0   6       15.97       17.20      4.11 o 
   5   0   6        2.50        1.85      4.24 o 
   6   0   6        6.40        6.71      4.45 o 
  -8   1   6       30.57       23.14      3.62 o 
  -7   1   6       35.02       39.16      5.14 o 
  -6   1   6      323.54      325.70     11.74 o 
  -5   1   6       80.47       82.69      3.51 o 
  -4   1   6      218.51      215.62      5.73 o 
  -3   1   6      678.63      676.06     12.55 o 
  -2   1   6      802.67      849.93     12.55 o 
  -1   1   6      197.40      206.79      5.69 o 
   0   1   6      938.85     1004.66     18.74 o 
   1   1   6     1297.96     1359.79     24.96 o 
   2   1   6        1.90        1.74      2.55 o 
   3   1   6       12.06       12.14      3.75 o 
   4   1   6       15.88       14.47      4.33 o 
   5   1   6       97.70       95.96      7.17 o 
   6   1   6        0.80       -3.17      4.95 o 
  -8   2   6        4.80        0.71      2.75 o 
  -7   2   6        8.50        3.82      2.28 o 
  -6   2   6        2.84        2.66      1.92 o 
  -5   2   6      399.09      413.13     13.06 o 
  -4   2   6      216.78      215.34      5.19 o 
  -3   2   6      150.13      149.66      6.59 o 
  -2   2   6      291.24      284.29      6.53 o 
  -1   2   6      530.27      558.10     13.08 o 
   0   2   6        4.94       10.73      2.46 o 
   1   2   6      737.45      748.75     21.51 o 
   2   2   6      267.64      272.23     10.09 o 
   3   2   6        2.03        1.64      3.32 o 
   4   2   6       32.55       29.99      4.74 o 
   5   2   6       11.59       18.35      4.95 o 
  -8   3   6       47.41       50.08      4.55 o 
  -7   3   6      114.79      109.84      4.34 o 
  -6   3   6      161.73      154.68      4.71 o 
  -5   3   6      367.31      330.08     11.04 o 
  -4   3   6       10.43       15.94      2.91 o 
  -3   3   6      129.94      151.18      4.53 o 
  -2   3   6       70.74       79.01      3.36 o 
  -1   3   6      829.61      855.06     23.78 o 
   0   3   6        5.64        5.52      2.95 o 
   1   3   6       13.35       14.95      3.33 o 
   2   3   6        3.41       -0.30      3.04 o 
   3   3   6       73.97       66.46      6.44 o 
   4   3   6       25.23       20.07      4.63 o 
  -8   4   6       36.08       33.96      3.78 o 
  -7   4   6       53.32       51.80      4.69 o 
  -6   4   6       16.31       11.47      3.32 o 
  -5   4   6       80.90       88.01      5.66 o 
  -4   4   6       82.84      101.78      5.68 o 
  -3   4   6       73.55       92.29      3.79 o 
  -2   4   6       15.58       14.63      3.06 o 
  -1   4   6      251.66      264.97      9.53 o 
   0   4   6      138.74      147.80      7.30 o 
   1   4   6        3.24       -1.90      3.17 o 
   2   4   6        4.09        6.75      4.08 o 
   3   4   6       33.51       37.04      5.47 o 
  -7   5   6       45.52       50.90      4.74 o 
  -6   5   6       61.28       63.86      5.34 o 
  -5   5   6        9.78       11.14      3.61 o 
  -4   5   6       65.77       66.34      5.59 o 
  -3   5   6      208.96      209.91      8.30 o 
  -2   5   6       16.65       21.62      3.46 o 
  -1   5   6       53.34       48.35      4.89 o 
   0   5   6       45.11       52.12      5.18 o 
   1   5   6       29.58       24.33      4.32 o 
   2   5   6        1.87        2.13      3.88 o 
  -7   6   6        3.56       11.83      3.59 o 
  -6   6   6       32.90       33.87      4.62 o 
  -5   6   6       45.88       61.00      5.36 o 
  -4   6   6        0.55        1.58      2.32 o 
  -3   6   6      133.81      147.96      7.44 o 
  -2   6   6      113.82      108.53      6.44 o 
  -1   6   6        0.11        2.84      3.68 o 
   0   6   6       20.12       19.78      4.30 o 
  -5   7   6       78.49      103.85      7.01 o 
  -4   7   6       10.30       10.48      3.63 o 
  -3   7   6       94.05      100.47      6.88 o 
   1  -9   7       15.61       14.73      3.88 o 
   2  -9   7       76.21       90.31      6.30 o 
   3  -9   7       20.60       16.00      4.14 o 
   4  -9   7        0.00        0.58      3.46 o 
   5  -9   7        9.31        8.76      3.55 o 
  -1  -8   7       80.18       88.43      6.01 o 
   0  -8   7      178.24      208.06      8.73 o 
   1  -8   7        8.72        5.87      3.30 o 
   2  -8   7      131.49      137.43      6.84 o 
   3  -8   7      138.66      147.57      7.39 o 
   4  -8   7       17.83       14.25      3.53 o 
   5  -8   7       23.84       25.79      4.24 o 
   6  -8   7       57.15       61.30      5.18 o 
  -3  -7   7       74.81       74.57      5.58 o 
  -2  -7   7       60.38       71.02      5.29 o 
  -1  -7   7       86.30       96.09      5.98 o 
   0  -7   7      403.55      440.70     13.73 o 
   1  -7   7      107.76      110.84      6.00 o 
   2  -7   7        9.07        8.36      3.11 o 
   3  -7   7      300.44      305.29     10.37 o 
   4  -7   7      181.08      189.62      7.85 o 
   5  -7   7       23.07       26.47      3.62 o 
   6  -7   7       21.36       27.50      3.88 o 
   7  -7   7        1.63        3.77      2.82 o 
  -4  -6   7        1.35       -0.16      3.21 o 
  -3  -6   7       75.76       78.61      5.46 o 
  -2  -6   7       88.24       91.31      5.60 o 
  -1  -6   7       35.06       44.20      4.24 o 
   0  -6   7       61.96       61.63      4.65 o 
   1  -6   7      623.99      640.14     17.80 o 
   2  -6   7       80.88       88.19      5.37 o 
   3  -6   7      145.98      167.31      7.02 o 
   4  -6   7       86.30       92.06      5.26 o 
   5  -6   7       73.73       78.85      4.97 o 
   6  -6   7        7.17       10.25      2.58 o 
   7  -6   7       31.71       27.99      3.03 o 
  -5  -5   7       58.14       48.82      5.29 o 
  -4  -5   7        1.22       -0.52      3.43 o 
  -3  -5   7       95.06       90.24      5.81 o 
  -2  -5   7      186.51      188.44      7.62 o 
  -1  -5   7      320.93      343.22     11.02 o 
   0  -5   7        1.15        3.00      2.75 o 
   1  -5   7      667.42      676.16     18.32 o 
   2  -5   7      362.85      370.63     11.30 o 
   3  -5   7       12.39       10.20      2.18 o 
   4  -5   7       57.94       62.96      3.39 o 
   5  -5   7      145.52      139.41      4.92 o 
   6  -5   7        7.08        7.52      2.39 o 
   7  -5   7        3.49        4.83      6.42 o 
  -5  -4   7       71.75       65.46      5.20 o 
  -4  -4   7        2.75        1.42      2.84 o 
  -3  -4   7        3.98        2.14      2.85 o 
  -2  -4   7       52.49       61.98      4.30 o 
  -1  -4   7      856.26      857.50     22.36 o 
   0  -4   7       49.55       49.49      4.03 o 
   1  -4   7      286.10      297.71      8.83 o 
   2  -4   7      312.22      303.56      5.83 o 
   3  -4   7      352.42      318.70      7.33 o 
   4  -4   7        1.71        3.02      1.86 o 
   5  -4   7      141.51      135.43      4.97 o 
   6  -4   7       25.10       16.58      4.92 o 
   7  -4   7        8.74        6.73      4.82 o 
  -6  -3   7        0.13       -0.97      3.16 o 
  -5  -3   7        2.86       -1.42      2.94 o 
  -4  -3   7      161.98      155.45      6.79 o 
  -3  -3   7      496.14      520.57     21.64 o 
  -2  -3   7       16.45       16.26      2.12 o 
  -1  -3   7      691.99      719.98     13.86 o 
   0  -3   7      430.60      472.17     11.42 o 
   1  -3   7       43.96       39.13      2.10 o 
   2  -3   7      225.88      245.53      4.97 o 
   3  -3   7      402.10      375.17      8.16 o 
   4  -3   7       41.14       36.26      2.65 o 
   5  -3   7        6.46        7.69      4.16 o 
   6  -3   7       53.43       55.61      6.20 o 
   7  -3   7       30.64       16.22      5.98 o 
  -7  -2   7       39.51       34.74      4.68 o 
  -6  -2   7       34.45       38.00      4.07 o 
  -5  -2   7       45.95       44.71      3.15 o 
  -4  -2   7      208.64      201.54      5.72 o 
  -3  -2   7      271.07      281.70      7.04 o 
  -2  -2   7      170.49      182.14      5.19 o 
  -1  -2   7      376.48      390.71      8.26 o 
   0  -2   7     1465.55     1490.61     21.75 o 
   1  -2   7      162.28      152.04      3.54 o 
   2  -2   7       11.23       17.27      1.77 o 
   3  -2   7      117.98      111.67      6.59 o 
   4  -2   7      216.23      203.69      9.54 o 
   5  -2   7       23.15       15.97      4.58 o 
   6  -2   7       19.03       16.45      5.50 o 
  -7  -1   7       24.52       19.03      3.58 o 
  -6  -1   7        4.75        3.87      2.60 o 
  -5  -1   7       32.21       32.09      2.80 o 
  -4  -1   7       85.86       86.16      3.80 o 
  -3  -1   7      283.00      283.69      6.79 o 
  -2  -1   7     1287.11     1350.49     23.98 o 
  -1  -1   7        1.51        2.07      1.05 o 
   0  -1   7     1150.18     1148.51     16.88 o 
   1  -1   7      920.35      910.57     17.37 o 
   2  -1   7        5.67        1.95      1.70 o 
   3  -1   7      214.87      210.54      8.98 o 
   4  -1   7      146.78      145.75      7.95 o 
   5  -1   7       24.50       28.73      5.29 o 
   6  -1   7        8.12        5.91      5.16 o 
  -7   0   7        0.80        0.84      2.66 o 
  -6   0   7        3.34        4.30      2.24 o 
  -5   0   7      348.47      341.05      8.03 o 
  -4   0   7      899.44      917.95     17.12 o 
  -3   0   7      423.31      452.60      9.27 o 
  -2   0   7     2531.23     2579.56     43.88 o 
  -1   0   7      205.06      210.60      5.37 o 
   0   0   7       89.72      100.36      6.61 o 
   1   0   7      414.54      425.21      9.10 o 
   2   0   7      420.29      400.14      8.80 o 
   3   0   7        0.06        0.29      3.08 o 
   4   0   7      150.74      154.71      8.24 o 
   5   0   7       17.48       10.72      5.07 o 
   6   0   7        1.69       -4.78      4.78 o 
  -7   1   7       44.35       37.00      3.12 o 
  -6   1   7       15.51       15.02      2.49 o 
  -5   1   7      277.38      287.12      7.65 o 
  -4   1   7       12.62       15.94      2.86 o 
  -3   1   7        1.02        0.28      2.58 o 
  -2   1   7      126.05      125.09      3.88 o 
  -1   1   7     1230.94     1242.87     24.87 o 
   0   1   7       76.70       80.40      3.59 o 
   1   1   7      183.32      191.88      8.14 o 
   2   1   7      183.19      197.29      5.60 o 
   3   1   7      180.32      184.27      8.99 o 
   4   1   7        0.07       -3.62      3.62 o 
   5   1   7       50.95       58.19      6.60 o 
  -8   2   7       24.07       26.39      3.65 o 
  -7   2   7       35.06       34.63      3.04 o 
  -6   2   7        7.61        8.92      2.27 o 
  -5   2   7        1.51        3.53      3.30 o 
  -4   2   7      358.00      336.02     11.40 o 
  -3   2   7      353.35      360.31     11.76 o 
  -2   2   7      210.91      202.40      5.31 o 
  -1   2   7      279.47      298.27      7.12 o 
   0   2   7       62.01       63.70      3.48 o 
   1   2   7       22.57       19.14      3.46 o 
   2   2   7      143.50      140.42      7.79 o 
   3   2   7       89.77       98.13      7.26 o 
   4   2   7        2.25        0.94      4.13 o 
  -7   3   7       48.86       46.43      5.05 o 
  -6   3   7       80.00       70.08      5.78 o 
  -5   3   7        5.01        6.27      3.56 o 
  -4   3   7      614.80      599.98     17.67 o 
  -3   3   7      605.80      595.07     17.31 o 
  -2   3   7       56.89       48.80      3.62 o 
  -1   3   7      133.42      130.74      4.45 o 
   0   3   7       56.14       59.94      5.47 o 
   1   3   7      104.36      101.59      6.66 o 
   2   3   7        0.69        1.67      3.61 o 
   3   3   7       49.68       54.52      6.14 o 
  -7   4   7        0.61       -2.71      3.26 o 
  -6   4   7       87.87       78.98      6.02 o 
  -5   4   7       52.51       54.68      5.01 o 
  -4   4   7       88.95       88.30      5.85 o 
  -3   4   7      149.66      182.27      5.60 o 
  -2   4   7       55.28       59.38      4.86 o 
  -1   4   7        2.21        3.84      2.88 o 
   0   4   7      124.70      119.74      7.13 o 
   1   4   7      119.01      123.79      7.24 o 
   2   4   7        0.43        1.32      4.19 o 
  -6   5   7       53.14       56.42      5.30 o 
  -5   5   7       70.24       81.72      6.37 o 
  -4   5   7       13.76       14.74      4.16 o 
  -3   5   7       45.66       54.85      5.05 o 
  -2   5   7       86.47       87.25      6.40 o 
  -1   5   7       21.57       22.92      4.45 o 
   0   5   7        1.55       -3.17      3.42 o 
   1   5   7       34.79       43.63      5.33 o 
  -5   6   7       61.71       60.94      5.92 o 
  -4   6   7       23.48       33.34      5.13 o 
  -3   6   7        1.47       -1.69      3.79 o 
  -2   6   7       30.66       33.68      4.74 o 
  -1   6   7      163.88      163.17      8.41 o 
   0  -8   8       31.69       29.07      4.42 o 
   1  -8   8      229.96      263.28     10.24 o 
   2  -8   8       83.16      109.41      6.78 o 
   3  -8   8       73.67       94.84      6.47 o 
   4  -8   8      131.47      149.60      7.69 o 
   5  -8   8       25.21       30.14      4.52 o 
  -2  -7   8       93.06      101.76      6.43 o 
  -1  -7   8       37.25       38.51      4.56 o 
   0  -7   8       15.76       19.23      3.97 o 
   1  -7   8      178.56      208.00      8.80 o 
   2  -7   8      155.03      167.57      7.79 o 
   3  -7   8        2.34        3.36      3.10 o 
   4  -7   8       75.62       93.42      6.02 o 
   5  -7   8      101.45      106.73      5.88 o 
   6  -7   8        2.20        4.30      3.26 o 
  -3  -6   8        0.01       -0.80      3.03 o 
  -2  -6   8       81.20       75.97      5.63 o 
  -1  -6   8      247.34      262.08      9.50 o 
   0  -6   8       16.82       29.09      4.10 o 
   1  -6   8       99.49      107.24      6.11 o 
   2  -6   8      132.64      138.34      6.73 o 
   3  -6   8      140.64      138.61      6.65 o 
   4  -6   8        1.59        1.80      3.01 o 
   5  -6   8      141.74      140.83      5.14 o 
   6  -6   8       21.00       25.02      5.91 o 
  -4  -5   8      120.11      119.79      6.79 o 
  -3  -5   8       81.60       89.50      5.65 o 
  -2  -5   8      202.73      197.33      7.91 o 
  -1  -5   8      443.02      472.24     14.03 o 
   0  -5   8       47.37       64.62      4.84 o 
   1  -5   8       25.95       21.61      3.17 o 
   2  -5   8      131.03      138.91      6.11 o 
   3  -5   8      472.46      467.96     10.22 o 
   4  -5   8       11.51        7.83      2.34 o 
   5  -5   8       33.70       30.85      2.87 o 
   6  -5   8       32.85       31.38      6.21 o 
   7  -5   8        9.69       11.54      6.15 o 
  -5  -4   8        1.16       -2.55      3.46 o 
  -4  -4   8      148.00      148.76      7.17 o 
  -3  -4   8       94.51      108.02      5.81 o 
  -2  -4   8       22.65       15.51      2.94 o 
  -1  -4   8       43.21       48.89      3.24 o 
   0  -4   8      224.12      240.77      8.40 o 
   1  -4   8      298.71      301.27      5.98 o 
   2  -4   8       42.77       42.92      2.32 o 
   3  -4   8      298.69      291.74      7.07 o 
   4  -4   8      105.09      106.69      7.41 o 
   5  -4   8        3.58        1.58      4.26 o 
   6  -4   8       24.42       19.58      5.47 o 
   7  -4   8       16.38       12.83      5.79 o 
  -6  -3   8       34.69       42.81      5.01 o 
  -5  -3   8       45.84       40.61      4.29 o 
  -4  -3   8       41.42       39.29      3.94 o 
  -3  -3   8      467.98      466.70     10.30 o 
  -2  -3   8      284.95      287.87      7.07 o 
  -1  -3   8        0.86        3.10      1.92 o 
   0  -3   8      386.79      394.11      7.12 o 
   1  -3   8      531.68      527.49      8.92 o 
   2  -3   8       26.29       19.83      1.81 o 
   3  -3   8      127.73      120.52      7.63 o 
   4  -3   8      112.43      103.60      7.27 o 
   5  -3   8       14.18        8.31      4.56 o 
   6  -3   8        1.02        1.62      4.82 o 
  -6  -2   8       54.55       52.42      4.84 o 
  -5  -2   8      103.91      116.21      4.85 o 
  -4  -2   8        2.00       -0.77      2.08 o 
  -3  -2   8      379.64      365.37      8.47 o 
  -2  -2   8      385.09      356.99      8.04 o 
  -1  -2   8       33.62       32.51      2.32 o 
   0  -2   8       13.73       13.51      1.58 o 
   1  -2   8      463.53      449.48      9.94 o 
   2  -2   8      645.43      601.06     13.11 o 
   3  -2   8        1.68        3.72      3.32 o 
   4  -2   8      221.55      193.43      9.31 o 
   5  -2   8       76.28       66.65      6.85 o 
   6  -2   8        0.08       -0.25      5.34 o 
  -7  -1   8       12.43        7.73      3.49 o 
  -6  -1   8       14.84       10.42      2.38 o 
  -5  -1   8      200.10      198.01      9.01 o 
  -4  -1   8        2.41        1.17      2.61 o 
  -3  -1   8        1.02       -0.09      1.73 o 
  -2  -1   8      148.11      157.11      4.70 o 
  -1  -1   8      850.40      856.50     23.59 o 
   0  -1   8     1162.19     1202.15     23.72 o 
   1  -1   8      627.34      611.33     22.93 o 
   2  -1   8      907.76      958.24     18.50 o 
   3  -1   8       21.33       18.04      4.05 o 
   4  -1   8       31.78       36.54      5.11 o 
   5  -1   8       69.33       67.44      6.84 o 
   6  -1   8       17.60       25.60      5.84 o 
  -7   0   8       12.61        1.76      2.59 o 
  -6   0   8       22.74       23.14      3.07 o 
  -5   0   8       51.61       42.98      3.09 o 
  -4   0   8      129.45      120.81      4.24 o 
  -3   0   8      309.52      316.37     11.15 o 
  -2   0   8       47.00       48.33      4.56 o 
  -1   0   8      786.43      807.23     15.71 o 
   0   0   8      276.37      265.49      6.62 o 
   1   0   8        7.15        6.54      2.04 o 
   2   0   8      157.69      160.08      9.17 o 
   3   0   8      171.37      168.97      8.43 o 
   4   0   8        0.44        0.58      4.16 o 
   5   0   8        5.55        0.90      4.59 o 
  -7   1   8       39.33       38.06      3.36 o 
  -6   1   8       12.39        8.82      2.32 o 
  -5   1   8       15.60       14.73      4.36 o 
  -4   1   8      157.01      152.49      7.83 o 
  -3   1   8      158.69      150.50      7.13 o 
  -2   1   8        4.15        5.13      3.19 o 
  -1   1   8      167.63      164.27      4.89 o 
   0   1   8      301.28      299.82      7.33 o 
   1   1   8      112.06      109.51      4.29 o 
   2   1   8       32.99       40.59      4.47 o 
   3   1   8      122.83      136.24      8.25 o 
   4   1   8       33.09       38.28      6.05 o 
  -7   2   8       12.82        2.81      4.05 o 
  -6   2   8      144.43      138.43      7.89 o 
  -5   2   8       88.14       85.82      6.02 o 
  -4   2   8       84.92       79.09      6.14 o 
  -3   2   8      149.35      148.41      7.10 o 
  -2   2   8      266.38      268.67      9.75 o 
  -1   2   8       62.29       53.99      3.38 o 
   0   2   8      572.00      587.02     12.36 o 
   1   2   8      256.68      272.19      7.27 o 
   2   2   8       57.77       61.99      3.94 o 
   3   2   8       23.92       26.99      5.47 o 
  -7   3   8        4.78        3.62      3.92 o 
  -6   3   8       71.18       69.27      6.14 o 
  -5   3   8       40.89       41.06      4.98 o 
  -4   3   8        3.36        1.29      3.58 o 
  -3   3   8       79.03       77.25      5.72 o 
  -2   3   8      516.73      513.19     13.13 o 
  -1   3   8       45.29       50.32      3.45 o 
   0   3   8      130.07      137.68      5.57 o 
   1   3   8       53.21       60.05      3.95 o 
   2   3   8       18.39       18.35      4.55 o 
  -6   4   8        1.31        3.20      3.81 o 
  -5   4   8       78.22       84.47      6.17 o 
  -4   4   8       55.00       62.00      5.69 o 
  -3   4   8       10.17       10.63      3.77 o 
  -2   4   8      121.60      136.99      5.29 o 
  -1   4   8       84.81       89.33      6.09 o 
   0   4   8        1.11       -1.54      3.53 o 
   1   4   8       38.56       37.86      5.56 o 
  -5   5   8       38.56       49.82      5.81 o 
  -4   5   8       60.54       67.64      6.29 o 
  -3   5   8       40.86       46.88      5.10 o 
  -2   5   8       22.92       25.04      3.13 o 
  -1   5   8       61.29       57.52      5.92 o 
   1  -8   9       32.88       36.57      4.71 o 
   2  -8   9      117.85      143.53      7.86 o 
   3  -8   9       35.56       44.37      5.21 o 
   4  -8   9        2.82        6.97      3.84 o 
  -1  -7   9      115.75      128.51      6.76 o 
   0  -7   9       53.96       68.15      5.59 o 
   1  -7   9        5.37       -0.43      3.50 o 
   2  -7   9      103.53      101.03      6.20 o 
   3  -7   9      132.03      138.19      7.34 o 
   4  -7   9        0.34        1.80      3.35 o 
   5  -7   9       25.23       36.07      4.56 o 
  -3  -6   9       80.16       86.62      6.21 o 
  -2  -6   9        8.02        4.49      3.59 o 
  -1  -6   9       73.52       85.44      5.66 o 
   0  -6   9      283.12      289.75     10.38 o 
   1  -6   9       90.37      105.25      6.37 o 
   2  -6   9       95.50       90.89      5.78 o 
   3  -6   9      140.07      142.34      6.88 o 
   4  -6   9       20.13       29.38      3.90 o 
   5  -6   9        2.21        1.96      2.55 o 
   6  -6   9       15.87       16.21      5.47 o 
  -4  -5   9       23.47       21.06      4.47 o 
  -3  -5   9      168.83      164.80      7.56 o 
  -2  -5   9      102.59      104.18      6.10 o 
  -1  -5   9       35.65       34.37      4.03 o 
   0  -5   9      574.80      558.04     16.05 o 
   1  -5   9      172.41      182.07      7.63 o 
   2  -5   9       39.07       37.62      3.63 o 
   3  -5   9       29.56       26.25      3.75 o 
   4  -5   9       41.90       47.78      5.66 o 
   5  -5   9       44.07       44.34      6.01 o 
   6  -5   9        0.93       -2.14      5.50 o 
  -4  -4   9        0.05       -1.61      3.10 o 
  -3  -4   9       52.54       57.23      5.11 o 
  -2  -4   9      293.65      285.41      7.39 o 
  -1  -4   9       76.12       87.07      3.89 o 
   0  -4   9      232.24      226.14      6.22 o 
   1  -4   9      264.75      270.42      5.71 o 
   2  -4   9       57.38       55.22      5.23 o 
   3  -4   9        0.08       -3.14      3.87 o 
   4  -4   9       99.98       92.05      7.81 o 
   5  -4   9       66.05       58.26      6.78 o 
   6  -4   9        0.03       -2.10      5.33 o 
  -5  -3   9       95.14      104.11      6.50 o 
  -4  -3   9       80.19       85.49      4.40 o 
  -3  -3   9       11.65        8.70      2.45 o 
  -2  -3   9      332.47      339.46      8.14 o 
  -1  -3   9      537.31      536.77     13.06 o 
   0  -3   9       33.67       33.04      2.82 o 
   1  -3   9      422.36      409.72     14.36 o 
   2  -3   9      309.93      302.77     11.63 o 
   3  -3   9        3.91        4.50      3.65 o 
   4  -3   9        5.36        5.11      4.62 o 
   5  -3   9       26.51       23.23      5.84 o 
   6  -3   9       30.28       26.53      6.53 o 
  -6  -2   9        9.28        0.29      3.30 o 
  -5  -2   9       42.23       39.20      3.58 o 
  -4  -2   9       56.68       53.94      3.70 o 
  -3  -2   9       55.19       56.76      3.59 o 
  -2  -2   9      252.98      240.17      9.49 o 
  -1  -2   9      602.33      593.28     18.31 o 
   0  -2   9       21.72       24.01      4.17 o 
   1  -2   9        4.91        9.77      2.36 o 
   2  -2   9       12.98        6.27      3.75 o 
   3  -2   9      324.86      309.01     12.27 o 
   4  -2   9      128.71      113.48      8.34 o 
   5  -2   9       48.56       52.40      6.43 o 
  -6  -1   9       17.37       15.77      3.04 o 
  -5  -1   9       24.34       19.76      2.86 o 
  -4  -1   9      168.71      157.34      5.29 o 
  -3  -1   9      142.86      133.80      8.33 o 
  -2  -1   9       10.63        6.04      3.59 o 
  -1  -1   9       88.89       88.35      6.37 o 
   0  -1   9       54.84       55.14      3.36 o 
   1  -1   9      165.35      154.89      5.05 o 
   2  -1   9        1.90       -0.71      3.16 o 
   3  -1   9      232.55      214.11     10.05 o 
   4  -1   9       80.90       85.27      7.57 o 
   5  -1   9        9.02        0.35      5.34 o 
  -6   0   9       37.84       37.12      3.36 o 
  -5   0   9       22.40       19.06      4.53 o 
  -4   0   9      214.53      203.14      9.76 o 
  -3   0   9      493.05      485.34     15.55 o 
  -2   0   9       16.84       12.18      3.97 o 
  -1   0   9       16.01       15.39      3.66 o 
   0   0   9      242.59      237.40      6.34 o 
   1   0   9      339.42      320.64      7.96 o 
   2   0   9        3.78        6.81      4.00 o 
   3   0   9       61.87       57.52      5.84 o 
   4   0   9       14.01        9.22      4.87 o 
  -6   1   9       42.37       36.25      5.81 o 
  -5   1   9       54.76       54.05      5.45 o 
  -4   1   9        0.66       -2.48      3.40 o 
  -3   1   9       78.49       69.03      5.69 o 
  -2   1   9      329.34      316.73     11.41 o 
  -1   1   9        7.61        6.46      3.50 o 
   0   1   9      129.65      136.48      5.01 o 
   1   1   9       53.87       57.92      3.99 o 
   2   1   9      100.28      100.82      7.52 o 
   3   1   9        7.35        6.65      4.62 o 
  -6   2   9       38.60       42.59      5.78 o 
  -5   2   9      115.64      110.47      6.99 o 
  -4   2   9       99.93       89.96      6.39 o 
  -3   2   9       13.09       13.64      3.77 o 
  -2   2   9      226.47      241.08      9.56 o 
  -1   2   9       98.51      108.76      6.76 o 
   0   2   9       12.85        8.90      2.69 o 
   1   2   9       43.34       45.38      3.55 o 
   2   2   9      128.73      127.90      8.44 o 
  -6   3   9       12.84       16.10      4.65 o 
  -5   3   9       35.27       39.48      5.34 o 
  -4   3   9       73.12       76.77      6.72 o 
  -3   3   9       10.43        8.96      3.79 o 
  -2   3   9       71.45       86.91      6.78 o 
  -1   3   9      157.89      164.19      9.21 o 
   0   3   9       52.63       51.69      5.77 o 
   1   3   9        8.40        4.07      2.86 o 
  -5   4   9        0.81       -3.75      3.75 o 
  -4   4   9       75.07       74.38      6.53 o 
  -3   4   9       50.27       56.93      5.68 o 
  -2   4   9        0.68       -3.30      3.53 o 
  -1   4   9       41.22       48.37      3.74 o 
   0  -7  10       61.13       60.66      5.71 o 
   1  -7  10       75.91       87.75      6.37 o 
   2  -7  10        0.39        7.46      3.75 o 
   3  -7  10       48.41       69.30      5.79 o 
   4  -7  10       58.49       67.70      5.30 o 
  -2  -6  10      106.05      122.18      6.88 o 
  -1  -6  10       41.30       35.19      4.17 o 
   0  -6  10       70.13       73.71      5.59 o 
   1  -6  10      230.27      241.38      9.38 o 
   2  -6  10       77.54       61.88      5.21 o 
   3  -6  10       14.19        9.98      3.33 o 
   4  -6  10      128.78      113.48      8.37 o 
  -3  -5  10       10.00       14.99      4.03 o 
  -2  -5  10      217.46      229.16      8.86 o 
  -1  -5  10      109.63      105.82      5.71 o 
   0  -5  10        1.80        1.00      2.90 o 
   1  -5  10      181.81      164.66      6.91 o 
   2  -5  10      307.20      280.57     11.15 o 
   3  -5  10        0.80       -0.12      3.91 o 
   4  -5  10       85.23       78.01      7.68 o 
   5  -5  10       13.48       12.24      5.49 o 
  -4  -4  10       58.53       63.18      5.85 o 
  -3  -4  10       26.44       28.99      4.32 o 
  -2  -4  10       46.22       44.62      3.23 o 
  -1  -4  10      223.37      232.70      6.85 o 
   0  -4  10       95.14       87.21      7.30 o 
   1  -4  10        8.08        5.47      4.01 o 
   2  -4  10      148.90      135.97      7.95 o 
   3  -4  10      152.36      134.55      8.53 o 
   4  -4  10        0.60       -0.41      4.50 o 
   5  -4  10       55.90       56.00      6.68 o 
  -4  -3  10      195.76      198.29      6.39 o 
  -3  -3  10       77.83       83.65      4.43 o 
  -2  -3  10       26.28       25.47      5.18 o 
  -1  -3  10      149.88      158.16      9.05 o 
   0  -3  10      297.00      261.44     11.04 o 
   1  -3  10       67.25       52.60      5.33 o 
   2  -3  10      184.58      174.91      8.86 o 
   3  -3  10      142.37      127.86      7.91 o 
   4  -3  10        4.50       -3.59      4.61 o 
   5  -3  10        0.43        3.33      5.56 o 
  -5  -2  10        6.30        1.05      2.82 o 
  -4  -2  10       98.02       93.44      7.60 o 
  -3  -2  10      265.98      254.14     11.66 o 
  -2  -2  10        1.21       -4.33      4.33 o 
  -1  -2  10      116.78      109.93      7.75 o 
   0  -2  10      189.41      193.87      9.20 o 
   1  -2  10       95.79       75.08     10.95 o 
   2  -2  10       54.98       44.07      5.20 o 
   3  -2  10       34.33       41.84      5.69 o 
   4  -2  10        1.68        0.04      4.82 o 
  -5  -1  10       83.40       88.82      8.17 o 
  -4  -1  10       14.27        4.07      4.45 o 
  -3  -1  10      132.87      130.99      8.53 o 
  -2  -1  10      264.89      259.17     10.69 o 
  -1  -1  10       60.94       56.25      5.59 o 
   0  -1  10      273.59      274.04     10.48 o 
   1  -1  10      143.78      139.82      5.87 o 
   2  -1  10        1.61        1.77      3.81 o 
   3  -1  10        5.76       -2.71      4.17 o 
   4  -1  10       36.02       32.37      6.24 o 
  -5   0  10       63.05       53.13      6.04 o 
  -4   0  10        6.78        8.75      4.45 o 
  -3   0  10       42.41       29.02      5.05 o 
  -2   0  10      258.69      249.65     10.09 o 
  -1   0  10      141.75      128.09      7.41 o 
   0   0  10        6.91        4.82      3.61 o 
   1   0  10      124.20      121.59      5.07 o 
   2   0  10       88.80       90.12      6.89 o 
   3   0  10        1.23       -4.26      4.26 o 
  -5   1  10       15.87       12.98      4.92 o 
  -4   1  10       97.86       98.62      7.11 o 
  -3   1  10       15.73       14.08      4.46 o 
  -2   1  10       80.00       80.00      6.17 o 
  -1   1  10      133.83      125.06      7.47 o 
   0   1  10       28.36       24.88      3.88 o 
   1   1  10       18.72       20.90      3.12 o 
   2   1  10       53.56       59.43      6.37 o 
  -5   2  10       31.29       33.26      5.60 o 
  -4   2  10      220.39      220.04     10.21 o 
  -3   2  10       42.73       35.44      4.97 o 
  -2   2  10        2.13       -3.06      3.53 o 
  -1   2  10       74.90       93.86      6.99 o 
   0   2  10      116.92      118.84      6.60 o 
   1   2  10        2.98        0.14      4.57 o 
  -4   3  10        6.29        7.88      4.26 o 
  -3   3  10       58.34       64.57      6.37 o 
  -1   3  10       16.82       21.14      4.94 o 
   0  -6  11       69.50       72.22      5.30 o 
   1  -6  11       17.95       26.66      3.98 o 
  -1  -5  11       62.24       57.43      4.69 o 
   3  -5  11       88.65      100.66      7.78 o 
  -2  -4  11       55.03       71.92      7.01 o 
  -1  -4  11       41.98       37.36      5.94 o 
   0  -4  11      181.92      194.79      9.89 o 
   1  -4  11       46.08       37.15      5.36 o 
   3  -4  11       44.08       42.58      5.56 o 
  -3  -3  11      129.93      119.24      8.89 o 
  -2  -3  11      188.27      188.13      9.92 o 
  -1  -3  11        5.88        4.94      4.89 o 
   0  -3  11      307.74      293.82     12.16 o 
   1  -3  11      229.03      210.44      9.96 o 
   2  -3  11        0.47       -2.09      3.69 o 
   3  -3  11       20.10       27.92      5.37 o 
  -4  -2  11       15.85       12.64      5.59 o 
  -3  -2  11       23.94       14.86      5.66 o 
  -2  -2  11      208.73      198.99     10.59 o 
  -1  -2  11       75.53       60.87      6.34 o 
   0  -2  11       36.42       36.71      5.30 o 
   1  -2  11      108.56       97.09      7.21 o 
   2  -2  11       90.74       91.12      7.28 o 
   3  -2  11        0.07       -4.27      4.27 o 
  -4  -1  11       54.10       46.81      6.66 o 
  -3  -1  11       19.23       20.45      5.49 o 
  -2  -1  11      160.80      148.19      8.59 o 
  -1  -1  11      209.84      181.69      9.43 o 
   0  -1  11        9.54        5.62      4.19 o 
   1  -1  11       15.35       13.79      4.19 o 
   2  -1  11       87.39       75.10      6.89 o 
  -4   0  11       74.91       71.28      7.14 o 
  -3   0  11        8.55        0.64      4.26 o 
  -2   0  11       25.98       19.32      4.55 o 
  -1   0  11       76.85       67.99      6.04 o 
   0   0  11      109.21       99.49      7.04 o 
   1   0  11        0.63        1.93      3.81 o 
  -3   1  11       67.05       67.56      6.60 o 
  -2   1  11       83.85       89.57      7.27 o 
  -1   1  11       30.13       27.33      5.01 o 
   0   1  11      117.17      129.24      7.92 o 
  -1  -3  12      178.33      167.25      9.99 o 
   0  -3  12        9.83       -1.30      4.61 o 
  -1  -2  12       46.25       34.26      6.01 o 
   0  -2  12       64.02       48.40      6.00 o 
                                                 
